# Supplementary material for: Bis(2-ethyl-1H-imidazol-3-ium) tetra­chloridocuprate(II)
Source: Acta Crystallogr Sect E Struct Rep Online. 2010 Dec 24;67(Pt 1):m112. doi: 10.1107/S160053681005261X (PMC3050348; doi:10.1107/S160053681005261X)
Supplement: Supplementary file 1 [file e-67-0m112-sup1.cif]

##############################################################################
###                                                                        ###
###        Electronic paper (Acta Crystallographica Section E)             ###
###                                                                        ###
##############################################################################
#                                                                            #
# This CIF contains the data in a paper accepted for publication in Acta     #
# Crystallographica Section E. It conforms to the requirements of Notes      #
# for Authors for Section E, and has been peer reviewed under the auspices   #
# of the IUCr Commission on Journals.                                        #
#                                                                            #
# Full details of the Crystallographic Information File format               #
# are given in the paper "The Crystallographic Information File (CIF):       #
# a New Standard Archive File for Crystallography" by S. R. Hall, F. H.      #
# Allen and I. D. Brown [Acta Cryst. (1991), A47, 655-685].                  #
#                                                                            #
# The current version of the core CIF dictionary is obtainable from          #
# ftp://ftp.iucr.org/pub/cif_core.dic. The current version number is 2.4.    #
#                                                                            #
# Software is freely available for graphical display of the structure(s) in  #
# this CIF.  For information consult the CIF home page http://www.iucr.org/  #
# cif/home.html                                                              #
#                                                                            #
# This file may be used for bona fide research purposes within the           #
# scientific community so long as proper attribution is given to the journal # 
# article from which it was obtained.                                        #
#                                                                            #
##############################################################################
                                             
data_I
_audit_creation_method     SHELXL-97
_chemical_name_systematic
;
Bis(2-ethyl-1<i>H</i>-imidazol-3-ium) tetrachloridocuprate(II)
;
_chemical_name_common     ?
_chemical_formula_moiety     '2(C5 H9 N2 +), Cl4 Cu 2-'
_chemical_formula_sum     'C10 H18 Cl4 Cu1 N4'
_chemical_formula_iupac     '(C5 H9 N2)2 [Cu Cl4]'
_chemical_formula_weight     399.63
_chemical_melting_point     ?
_symmetry_cell_setting     triclinic
_symmetry_space_group_name_H-M     'P -1'
_symmetry_space_group_name_Hall     '-P 1'
loop_
    _symmetry_equiv_pos_as_xyz
    'x, y, z'
    '-x, -y, -z'
_cell_length_a     7.992(4)
_cell_length_b     9.003(4)
_cell_length_c     12.216(6)
_cell_angle_alpha     79.641(14)
_cell_angle_beta     84.646(14)
_cell_angle_gamma     72.154(12)
_cell_volume     822.4(7)
_cell_formula_units_Z     2
_cell_measurement_reflns_used     2088
_cell_measurement_theta_min     2.4075
_cell_measurement_theta_max     27.4932
_cell_measurement_temperature     293(2)
_cell_special_details     ?
_exptl_crystal_description     'block'
_exptl_crystal_colour     'yellow'
_exptl_crystal_size_max     0.3000
_exptl_crystal_size_mid     0.2500
_exptl_crystal_size_min     0.2000
_exptl_crystal_density_diffrn     1.614
_exptl_crystal_density_meas     ?
_exptl_crystal_density_method     'not measured'
_exptl_crystal_F_000     406
_exptl_absorpt_coefficient_mu     1.969
_exptl_absorpt_correction_type     multi-scan
_exptl_absorpt_process_details     '(CrystalClear; Rigaku, 2005)'
_exptl_absorpt_correction_T_min     0.559
_exptl_absorpt_correction_T_max     0.674
_exptl_special_details
;
;
_diffrn_ambient_temperature     293(2)
_diffrn_radiation_type     MoK\a
_diffrn_radiation_wavelength     0.71073
_diffrn_radiation_source     'fine-focus sealed tube'
_diffrn_radiation_monochromator     graphite
_diffrn_measurement_device_type     'Rigaku SCXmini'
_diffrn_measurement_method     'CCD_Profile_fitting'
_diffrn_detector_area_resol_mean     ?
_diffrn_reflns_number     9065
_diffrn_reflns_av_R_equivalents     0.0352
_diffrn_reflns_av_sigmaI/netI     0.0456
_diffrn_reflns_theta_min     1.70
_diffrn_reflns_theta_max     27.48
_diffrn_reflns_theta_full     27.48
_diffrn_measured_fraction_theta_max     0.988
_diffrn_measured_fraction_theta_full     0.988
_diffrn_reflns_limit_h_min     -10
_diffrn_reflns_limit_h_max     10
_diffrn_reflns_limit_k_min     -11
_diffrn_reflns_limit_k_max     11
_diffrn_reflns_limit_l_min     -15
_diffrn_reflns_limit_l_max     15
_diffrn_standards_number     ?
_diffrn_standards_interval_count     ?
_diffrn_standards_interval_time     ?
_diffrn_standards_decay_%     ?
_refine_special_details
;
Refinement of <i>F</i>^2^ against ALL reflections. The weighted <i>R</i>-factor
<i>wR</i> and goodness of fit <i>S</i> are based on <i>F</i>^2^, conventional
<i>R</i>-factors <i>R</i> are based on <i>F</i>, with <i>F</i> set to zero for
negative <i>F</i>^2^. The threshold expression of <i>F</i>^2^ >
\s(<i>F</i>^2^) is used only for calculating <i>R</i>-factors(gt) <i>etc</i>.
and is not relevant to the choice of reflections for refinement.
<i>R</i>-factors based on <i>F</i>^2^ are statistically about twice as large
as those based on <i>F</i>, and <i>R</i>- factors based on ALL data will be
even larger.
;
_reflns_number_total     3775
_reflns_number_gt     3124
_reflns_threshold_expression     I>2sigma(I)
_refine_ls_structure_factor_coef     Fsqd
_refine_ls_matrix_type     full
_refine_ls_R_factor_all     0.0519
_refine_ls_R_factor_gt     0.0391
_refine_ls_wR_factor_gt     0.1006
_refine_ls_wR_factor_ref     0.1226
_refine_ls_goodness_of_fit_ref     1.172
_refine_ls_restrained_S_all     1.172
_refine_ls_number_reflns     3775
_refine_ls_number_parameters     174
_refine_ls_number_restraints     0
_refine_ls_hydrogen_treatment     constr
_refine_ls_weighting_scheme     calc
_refine_ls_weighting_details
         'calc w=1/[\s^2^(Fo^2^)+(0.0636P)^2^+0.0000P] where P=(Fo^2^+2Fc^2^)/3'
_atom_sites_solution_hydrogens     geom
_atom_sites_solution_primary     direct
_atom_sites_solution_secondary     difmap
_refine_ls_shift/su_max     0.001
_refine_ls_shift/su_mean     0.000
_refine_diff_density_max     0.592
_refine_diff_density_min     -0.656
_refine_ls_extinction_method     'SHELXL97 (Sheldrick, 2008)'
_refine_ls_extinction_coef     0.00140(10)
loop_
    _atom_type_symbol
    _atom_type_description
    _atom_type_scat_dispersion_real
    _atom_type_scat_dispersion_imag
    _atom_type_scat_source
    'C' 'C' 0.0033 0.0016
                         'International Tables Vol C Tables 4.2.6.8 and 6.1.1.4'
    'H' 'H' 0.0000 0.0000
                         'International Tables Vol C Tables 4.2.6.8 and 6.1.1.4'
    'Cl' 'Cl' 0.1484 0.1585
                         'International Tables Vol C Tables 4.2.6.8 and 6.1.1.4'
    'Cu' 'Cu' 0.3201 1.2651
                         'International Tables Vol C Tables 4.2.6.8 and 6.1.1.4'
    'N' 'N' 0.0061 0.0033
                         'International Tables Vol C Tables 4.2.6.8 and 6.1.1.4'
    'O' 'O' 0.0106 0.0060
                         'International Tables Vol C Tables 4.2.6.8 and 6.1.1.4'
_computing_data_collection     'CrystalClear (Rigaku, 2005)'
_computing_cell_refinement     'CrystalClear (Rigaku, 2005)'
_computing_data_reduction     'CrystalClear (Rigaku, 2005)'
_computing_structure_solution     'SHELXS97 (Sheldrick, 2008)'
_computing_structure_refinement     'SHELXL97 (Sheldrick, 2008)'
_computing_molecular_graphics     'SHELXTL (Sheldrick, 2008)'
_computing_publication_material     'SHELXL97 (Sheldrick, 2008)'
loop_
    _atom_site_type_symbol
    _atom_site_label
    _atom_site_fract_x
    _atom_site_fract_y
    _atom_site_fract_z
    _atom_site_U_iso_or_equiv
    _atom_site_adp_type
    _atom_site_calc_flag
    _atom_site_refinement_flags
    _atom_site_occupancy
    _atom_site_disorder_assembly
    _atom_site_disorder_group
    Cu Cu1 0.91120(5) 0.05748(5) 0.21071(3) 0.01639(14) Uani d . 1 . .
    C C1 0.8790(5) 0.4965(4) -0.1245(3) 0.0203(7) Uani d . 1 . .
    H H1 0.9490 0.4905 -0.1897 0.024 Uiso calc R 1 . .
    C C2 0.8332(5) 0.3759(4) -0.0584(3) 0.0192(7) Uani d . 1 . .
    H H2 0.8657 0.2709 -0.0691 0.023 Uiso calc R 1 . .
    C C3 0.7099(4) 0.5947(4) 0.0167(3) 0.0183(7) Uani d . 1 . .
    C C4 0.6042(5) 0.7072(4) 0.0911(3) 0.0250(8) Uani d . 1 . .
    H H4A 0.5023 0.7782 0.0523 0.030 Uiso calc R 1 . .
    H H4B 0.6747 0.7704 0.1076 0.030 Uiso calc R 1 . .
    C C5 0.5432(5) 0.6239(5) 0.1994(3) 0.0285(9) Uani d . 1 . .
    H H5A 0.4760 0.5588 0.1835 0.043 Uiso calc R 1 . .
    H H5B 0.4713 0.7010 0.2426 0.043 Uiso calc R 1 . .
    H H5C 0.6436 0.5591 0.2406 0.043 Uiso calc R 1 . .
    C C6 0.7322(5) 0.0989(4) 0.5488(3) 0.0223(8) Uani d . 1 . .
    H H6 0.8545 0.0669 0.5483 0.027 Uiso calc R 1 . .
    C C7 0.6228(5) 0.0601(4) 0.6319(3) 0.0208(7) Uani d . 1 . .
    H H7 0.6544 -0.0045 0.6998 0.025 Uiso calc R 1 . .
    C C8 0.4588(5) 0.2168(4) 0.4944(3) 0.0177(7) Uani d . 1 . .
    C C9 0.3058(5) 0.3210(4) 0.4307(3) 0.0257(8) Uani d . 1 . .
    H H9A 0.2071 0.2783 0.4487 0.031 Uiso calc R 1 . .
    H H9B 0.3347 0.3231 0.3517 0.031 Uiso calc R 1 . .
    C C10 0.2529(6) 0.4888(5) 0.4567(4) 0.0397(11) Uani d . 1 . .
    H H10A 0.2191 0.4877 0.5343 0.060 Uiso calc R 1 . .
    H H10B 0.1557 0.5535 0.4126 0.060 Uiso calc R 1 . .
    H H10C 0.3507 0.5311 0.4397 0.060 Uiso calc R 1 . .
    Cl Cl1 1.16150(11) 0.01933(9) 0.10773(7) 0.01903(19) Uani d . 1 . .
    Cl Cl2 0.61789(11) 0.16204(10) 0.18983(7) 0.0194(2) Uani d . 1 . .
    Cl Cl3 0.94259(11) 0.24838(10) 0.29860(7) 0.0204(2) Uani d . 1 . .
    Cl Cl4 0.91629(11) -0.19331(10) 0.27848(8) 0.0233(2) Uani d . 1 . .
    N N1 0.8018(4) 0.6294(3) -0.0763(2) 0.0193(6) Uani d . 1 . .
    H H1A 0.8113 0.7219 -0.1024 0.023 Uiso calc R 1 . .
    N N2 0.7279(4) 0.4409(3) 0.0285(2) 0.0187(6) Uani d . 1 . .
    H H2A 0.6811 0.3891 0.0823 0.022 Uiso calc R 1 . .
    N N3 0.6284(4) 0.1948(3) 0.4648(2) 0.0201(6) Uani d . 1 . .
    H H3A 0.6673 0.2350 0.4020 0.024 Uiso calc R 1 . .
    N N4 0.4552(4) 0.1350(3) 0.5963(2) 0.0186(6) Uani d . 1 . .
    H H4C 0.3608 0.1298 0.6347 0.022 Uiso calc R 1 . .
loop_
    _atom_site_aniso_label
    _atom_site_aniso_U_11
    _atom_site_aniso_U_22
    _atom_site_aniso_U_33
    _atom_site_aniso_U_12
    _atom_site_aniso_U_13
    _atom_site_aniso_U_23
    Cu1 0.0145(2) 0.0147(2) 0.0195(2) -0.00468(17) 0.00088(16) -0.00158(16)
    C1 0.0197(18) 0.0200(17) 0.0211(18) -0.0069(14) -0.0028(14) -0.0008(14)
    C2 0.0228(18) 0.0141(16) 0.0215(18) -0.0061(14) 0.0004(14) -0.0046(13)
    C3 0.0176(17) 0.0170(16) 0.0219(18) -0.0063(14) -0.0059(14) -0.0029(13)
    C4 0.029(2) 0.0196(18) 0.027(2) -0.0036(16) -0.0039(16) -0.0077(15)
    C5 0.029(2) 0.029(2) 0.025(2) 0.0003(17) -0.0018(16) -0.0111(16)
    C6 0.0176(17) 0.0208(18) 0.026(2) -0.0031(14) 0.0002(15) -0.0040(15)
    C7 0.0209(18) 0.0199(17) 0.0191(18) -0.0021(14) -0.0051(14) -0.0012(14)
    C8 0.0213(18) 0.0142(16) 0.0181(17) -0.0053(14) 0.0002(14) -0.0046(13)
    C9 0.0232(19) 0.0235(19) 0.028(2) 0.0009(16) -0.0101(16) -0.0062(16)
    C10 0.042(3) 0.023(2) 0.048(3) 0.0048(19) -0.020(2) -0.0072(19)
    Cl1 0.0178(4) 0.0166(4) 0.0227(4) -0.0061(3) 0.0043(3) -0.0042(3)
    Cl2 0.0147(4) 0.0207(4) 0.0209(4) -0.0052(3) -0.0015(3) 0.0019(3)
    Cl3 0.0213(4) 0.0221(4) 0.0206(4) -0.0103(3) 0.0030(3) -0.0061(3)
    Cl4 0.0208(4) 0.0152(4) 0.0293(5) -0.0035(3) 0.0054(4) 0.0017(3)
    N1 0.0217(15) 0.0157(14) 0.0206(15) -0.0080(12) -0.0038(12) 0.0027(12)
    N2 0.0195(15) 0.0158(14) 0.0195(15) -0.0052(12) -0.0007(12) 0.0006(11)
    N3 0.0221(16) 0.0188(14) 0.0177(15) -0.0058(12) 0.0012(12) 0.0000(12)
    N4 0.0161(14) 0.0221(15) 0.0181(15) -0.0067(12) 0.0034(12) -0.0048(12)
_geom_special_details
;
All e.s.d.'s (except the e.s.d. in the dihedral angle between two l.s. planes)
are estimated using the full covariance matrix. The cell e.s.d.'s are taken
into account individually in the estimation of e.s.d.'s in distances, angles
and torsion angles; correlations between e.s.d.'s in cell parameters are only
used when they are defined by crystal symmetry. An approximate (isotropic)
treatment of cell e.s.d.'s is used for estimating e.s.d.'s involving l.s.
planes.
;
loop_
    _geom_bond_atom_site_label_1
    _geom_bond_atom_site_label_2
    _geom_bond_site_symmetry_2
    _geom_bond_distance
    _geom_bond_publ_flag
    Cu1 Cl1 . 2.2287(13) ?
    Cu1 Cl4 . 2.2501(13) ?
    Cu1 Cl2 . 2.2625(14) ?
    Cu1 Cl3 . 2.2688(12) ?
    C1 C2 . 1.355(5) ?
    C1 N1 . 1.375(5) ?
    C1 H1 . 0.9300 ?
    C2 N2 . 1.391(4) ?
    C2 H2 . 0.9300 ?
    C3 N2 . 1.330(4) ?
    C3 N1 . 1.335(5) ?
    C3 C4 . 1.493(5) ?
    C4 C5 . 1.516(6) ?
    C4 H4A . 0.9700 ?
    C4 H4B . 0.9700 ?
    C5 H5A . 0.9600 ?
    C5 H5B . 0.9600 ?
    C5 H5C . 0.9600 ?
    C6 C7 . 1.346(5) ?
    C6 N3 . 1.374(4) ?
    C6 H6 . 0.9300 ?
    C7 N4 . 1.374(4) ?
    C7 H7 . 0.9300 ?
    C8 N4 . 1.330(4) ?
    C8 N3 . 1.333(4) ?
    C8 C9 . 1.481(5) ?
    C9 C10 . 1.523(5) ?
    C9 H9A . 0.9700 ?
    C9 H9B . 0.9700 ?
    C10 H10A . 0.9600 ?
    C10 H10B . 0.9600 ?
    C10 H10C . 0.9600 ?
    N1 H1A . 0.8600 ?
    N2 H2A . 0.8600 ?
    N3 H3A . 0.8600 ?
    N4 H4C . 0.8600 ?
loop_
    _geom_angle_atom_site_label_1
    _geom_angle_atom_site_label_2
    _geom_angle_atom_site_label_3
    _geom_angle_site_symmetry_1
    _geom_angle_site_symmetry_3
    _geom_angle
    _geom_angle_publ_flag
    Cl1 Cu1 Cl4 . . 101.08(4) ?
    Cl1 Cu1 Cl2 . . 139.56(4) ?
    Cl4 Cu1 Cl2 . . 98.32(4) ?
    Cl1 Cu1 Cl3 . . 97.91(4) ?
    Cl4 Cu1 Cl3 . . 130.13(5) ?
    Cl2 Cu1 Cl3 . . 96.09(4) ?
    C2 C1 N1 . . 106.7(3) ?
    C2 C1 H1 . . 126.7 ?
    N1 C1 H1 . . 126.7 ?
    C1 C2 N2 . . 106.1(3) ?
    C1 C2 H2 . . 127.0 ?
    N2 C2 H2 . . 127.0 ?
    N2 C3 N1 . . 106.5(3) ?
    N2 C3 C4 . . 126.7(3) ?
    N1 C3 C4 . . 126.8(3) ?
    C3 C4 C5 . . 112.6(3) ?
    C3 C4 H4A . . 109.1 ?
    C5 C4 H4A . . 109.1 ?
    C3 C4 H4B . . 109.1 ?
    C5 C4 H4B . . 109.1 ?
    H4A C4 H4B . . 107.8 ?
    C4 C5 H5A . . 109.5 ?
    C4 C5 H5B . . 109.5 ?
    H5A C5 H5B . . 109.5 ?
    C4 C5 H5C . . 109.5 ?
    H5A C5 H5C . . 109.5 ?
    H5B C5 H5C . . 109.5 ?
    C7 C6 N3 . . 106.8(3) ?
    C7 C6 H6 . . 126.6 ?
    N3 C6 H6 . . 126.6 ?
    C6 C7 N4 . . 106.2(3) ?
    C6 C7 H7 . . 126.9 ?
    N4 C7 H7 . . 126.9 ?
    N4 C8 N3 . . 105.9(3) ?
    N4 C8 C9 . . 126.9(3) ?
    N3 C8 C9 . . 127.0(3) ?
    C8 C9 C10 . . 111.8(3) ?
    C8 C9 H9A . . 109.3 ?
    C10 C9 H9A . . 109.3 ?
    C8 C9 H9B . . 109.3 ?
    C10 C9 H9B . . 109.3 ?
    H9A C9 H9B . . 107.9 ?
    C9 C10 H10A . . 109.5 ?
    C9 C10 H10B . . 109.5 ?
    H10A C10 H10B . . 109.5 ?
    C9 C10 H10C . . 109.5 ?
    H10A C10 H10C . . 109.5 ?
    H10B C10 H10C . . 109.5 ?
    C3 N1 C1 . . 110.5(3) ?
    C3 N1 H1A . . 124.7 ?
    C1 N1 H1A . . 124.7 ?
    C3 N2 C2 . . 110.3(3) ?
    C3 N2 H2A . . 124.9 ?
    C2 N2 H2A . . 124.9 ?
    C8 N3 C6 . . 110.3(3) ?
    C8 N3 H3A . . 124.8 ?
    C6 N3 H3A . . 124.8 ?
    C8 N4 C7 . . 110.8(3) ?
    C8 N4 H4C . . 124.6 ?
    C7 N4 H4C . . 124.6 ?
loop_
    _geom_hbond_atom_site_label_D
    _geom_hbond_atom_site_label_H
    _geom_hbond_atom_site_label_A
    _geom_hbond_site_symmetry_A
    _geom_hbond_distance_DH
    _geom_hbond_distance_HA
    _geom_hbond_distance_DA
    _geom_hbond_angle_DHA
    N1 H1A Cl1 2_765 0.86 2.39 3.217(3) 160
    N2 H2A Cl2 . 0.86 2.39 3.195(3) 157
    N3 H3A Cl3 . 0.86 2.46 3.178(3) 142
    N4 H4C Cl4 2_656 0.86 2.32 3.149(3) 164
data_global
_journal_date_recd_electronic     2010-12-09
_journal_date_accepted     2010-12-15
_journal_name_full     'Acta Crystallographica, Section E'
_journal_year     2011
_journal_volume     67
_journal_issue      1
_journal_page_first     m112
_journal_page_last     m112
_journal_paper_category     QM
_journal_coeditor_code     VM2067
_publ_contact_author_name     'Run-Qiang Zhu'
_publ_contact_author_address
;
Ordered Matter Science Research Center,
College of Chemistry and Chemical Engineering,
Southeast University,
Nanjing 211189, China
;
_publ_contact_author_email     zhurunqiang@163.com
_publ_contact_author_fax     '862552090626'
_publ_contact_author_phone     '862552090626'
_publ_section_title
;
Bis(2-ethyl-1<i>H</i>-imidazol-3-ium) tetrachloridocuprate(II)
;
loop_
    _publ_author_name
    _publ_author_footnote
    _publ_author_address
    'Zhu, Run-Qiang' .
;
Ordered Matter Science Research Center,
College of Chemistry and Chemical Engineering,
Southeast University,
Nanjing 211189, People's Republic of China
;
