# Supplementary material for: Bis(2-ethyl-1H-imidazol-3-ium) tetra­chloridocuprate(II)
Source: Acta Crystallogr Sect E Struct Rep Online. 2010 Dec 24;67(Pt 1):m112. doi: 10.1107/S160053681005261X (PMC3050348; doi:10.1107/S160053681005261X)
Supplement: Supplementary file 2 [file e-67-0m112-Isup2.hkl]

# 
# h,k,l, Fc-squared, Fo-squared, sigma(Fo-squared) and status flag 
# 
data_I
_shelx_title ' a in P1                     New: P-1' 
_shelx_refln_list_code          4 
_shelx_F_calc_maximum      141.55 
_exptl_crystal_F_000       362.00 
_reflns_d_resolution_high  0.7700 
 
loop_ 
 _symmetry_equiv_pos_as_xyz 
 'x, y, z' 
 '-x, -y, -z' 
 
_cell_length_a     7.9920 
_cell_length_b     9.0030 
_cell_length_c    12.2160 
_cell_angle_alpha  79.641 
_cell_angle_beta   84.646 
_cell_angle_gamma  72.154 
 
_shelx_F_squared_multiplier     1.000 
 
loop_ 
 _refln_index_h 
 _refln_index_k 
 _refln_index_l 
 _refln_F_squared_calc 
 _refln_F_squared_meas 
 _refln_F_squared_sigma 
 _refln_observed_status 
   1   0   0     1674.74      178.09      9.81 o 
   2   0   0      214.48      229.49     12.14 o 
   3   0   0       30.72       34.25      5.28 o 
   4   0   0     3605.51     3589.41     72.29 o 
   5   0   0     1089.33     1095.04     28.64 o 
   6   0   0     1628.01     1654.09     34.60 o 
   7   0   0      675.92      699.35     20.36 o 
   8   0   0       85.57       80.80     16.97 o 
   9   0   0      533.36      561.45     71.30 o 
  -9   1   0      199.16      191.97     60.12 o 
  -8   1   0      110.13      160.41     40.71 o 
  -7   1   0       37.54       39.31      8.52 o 
  -6   1   0     2133.13     2182.62     47.44 o 
  -5   1   0       64.32       54.57      9.12 o 
  -4   1   0     5779.35     5693.04    110.58 o 
  -3   1   0     1017.14      939.82     12.24 o 
  -2   1   0     1940.74     1901.86     28.07 o 
  -1   1   0      761.23      686.87     11.59 o 
   0   1   0     4092.04       -0.93      2.68 o 
   1   1   0     2384.83     1738.22     29.30 o 
   2   1   0     2252.83     2222.08     23.85 o 
   3   1   0      229.91      215.04      7.30 o 
   4   1   0     1009.82      985.15     16.84 o 
   5   1   0      458.64      461.77     16.72 o 
   6   1   0       96.27      103.03     14.45 o 
   7   1   0     1309.59     1266.30     31.27 o 
   8   1   0       88.30       86.62     13.42 o 
   9   1   0        0.12       14.12     15.08 o 
  10   1   0       21.32       24.09     20.08 o 
  -9   2   0       84.78       73.19     24.02 o 
  -8   2   0      102.16      114.61     24.43 o 
  -7   2   0     1260.81     1208.86     83.04 o 
  -6   2   0       82.01       75.78     10.45 o 
  -5   2   0      153.54      158.36     10.38 o 
  -4   2   0      598.68      676.97     21.76 o 
  -3   2   0     3145.09     3067.39     34.12 o 
  -2   2   0      178.69      150.68      8.67 o 
  -1   2   0      142.65      140.68      6.26 o 
   0   2   0      116.33      129.27      8.03 o 
   1   2   0     7945.53     8095.93     86.74 o 
   2   2   0     7222.10     8214.72     71.55 o 
   3   2   0      359.27      370.66     13.06 o 
   4   2   0       82.76      135.41     17.81 o 
   5   2   0      543.01      558.91     17.26 o 
   6   2   0      496.04      518.92     28.79 o 
   7   2   0       42.50       50.56     11.58 o 
   8   2   0       10.35       30.92      8.90 o 
   9   2   0        0.29        0.24      9.06 o 
  10   2   0       25.03       22.33     11.06 o 
  -8   3   0        2.62       22.31     12.69 o 
  -7   3   0     1381.72     1430.89     55.31 o 
  -6   3   0      868.98      906.51     32.73 o 
  -5   3   0       34.58       25.56      7.99 o 
  -4   3   0      393.95      388.18     19.12 o 
  -3   3   0     2721.87     2609.28     37.79 o 
  -2   3   0     1224.67     1239.73     15.89 o 
  -1   3   0       32.03       17.18      3.37 o 
   0   3   0       82.10      103.63      5.81 o 
   1   3   0     3766.15     3734.13     57.45 o 
   2   3   0        7.09       14.06      4.23 o 
   3   3   0       66.95       80.65      8.30 o 
   4   3   0      588.41      566.17     14.96 o 
   5   3   0        0.99       25.00      7.81 o 
   6   3   0       53.31       66.18     11.66 o 
   7   3   0      521.80      522.06     19.73 o 
   8   3   0     1659.09     1685.00     48.52 o 
   9   3   0      235.63      213.82     18.93 o 
  10   3   0      113.72       76.30     22.44 o 
  -8   4   0      456.67      400.62     79.73 o 
  -7   4   0       60.69       53.91     18.98 o 
  -6   4   0      138.90      139.82     33.43 o 
  -5   4   0     1424.88     1562.38     79.61 o 
  -4   4   0     1843.40     1958.71     60.92 o 
  -3   4   0     1883.65     1847.89     35.48 o 
  -2   4   0     2079.01     2017.11     30.08 o 
  -1   4   0     1726.77     1803.02     31.46 o 
   0   4   0      607.40      610.00     19.36 o 
   1   4   0     3172.81     3074.85     47.02 o 
   2   4   0     6977.16     7263.68     74.66 o 
   3   4   0     1617.66     1659.95     22.47 o 
   4   4   0     1193.47     1173.10     21.41 o 
   5   4   0      519.91      532.39     18.66 o 
   6   4   0      593.44      616.79     27.93 o 
   7   4   0      437.04      440.14     26.76 o 
   8   4   0     2396.70     2454.70     64.64 o 
   9   4   0     1170.41     1172.77     69.95 o 
  10   4   0      348.23      267.34     51.73 o 
  -7   5   0        1.90       19.52     14.25 o 
  -6   5   0      184.38      142.67     26.24 o 
  -5   5   0      709.69      762.39     29.33 o 
  -4   5   0     2524.05     2500.39     61.16 o 
  -3   5   0     1667.84     1724.18     45.74 o 
  -2   5   0     1317.30     1365.17     30.89 o 
  -1   5   0      146.82      164.33     16.34 o 
   0   5   0      893.30      926.95     18.01 o 
   1   5   0      703.37      727.73     32.64 o 
   2   5   0     2500.27     2232.29    143.75 o 
   3   5   0      790.86      759.77     17.21 o 
   4   5   0     1418.41     1387.55     29.53 o 
   5   5   0     2795.08     3002.64     57.65 o 
   6   5   0       11.02       22.06      9.82 o 
   7   5   0       68.24       50.90      9.43 o 
   8   5   0     1359.40     1462.65     43.51 o 
   9   5   0     1275.01     1402.44     95.17 o 
  10   5   0       83.13       76.90     21.16 o 
  -6   6   0       80.01       84.74     23.76 o 
  -5   6   0      304.45      312.10     26.10 o 
  -4   6   0      749.32      785.26     31.93 o 
  -3   6   0      564.53      585.20     39.32 o 
  -2   6   0      136.83      121.66     12.48 o 
  -1   6   0      415.81      435.93     23.33 o 
   0   6   0        6.80       17.53      9.99 o 
   1   6   0      624.62      642.51     42.16 o 
   2   6   0      293.39      285.59     13.53 o 
   3   6   0      155.67      171.74     13.37 o 
   4   6   0       19.91       17.38     10.71 o 
   5   6   0      835.14      865.41     28.15 o 
   6   6   0      729.15      804.81     27.63 o 
   7   6   0       14.34       11.78      6.36 o 
   8   6   0       14.02       24.78     11.04 o 
   9   6   0       93.83      109.09     20.25 o 
  10   6   0        5.71       13.21     14.09 o 
  -5   7   0      582.51      572.19     35.47 o 
  -4   7   0       90.95       63.61     20.45 o 
  -3   7   0        1.05        1.71     14.26 o 
  -2   7   0       76.14       62.74     11.81 o 
  -1   7   0      671.66      717.19     39.35 o 
   0   7   0      582.78      569.54     17.20 o 
   1   7   0     1138.76     1106.37     27.78 o 
   2   7   0     1928.43     1946.31     38.60 o 
   3   7   0      117.27      107.64     14.34 o 
   4   7   0        9.40       15.71     11.14 o 
   5   7   0      630.63      638.97     26.42 o 
   6   7   0      642.29      650.65     34.14 o 
   7   7   0        1.51        9.33     22.97 o 
   8   7   0       31.96       26.41     13.57 o 
   9   7   0      250.68      231.05     45.45 o 
  -4   8   0      115.54      105.09     17.42 o 
  -3   8   0      708.35      657.00     88.10 o 
  -2   8   0        2.46       28.48     20.97 o 
  -1   8   0       39.30       33.58      9.41 o 
   0   8   0      250.98      282.55     18.84 o 
   1   8   0       76.80       69.42     14.25 o 
   2   8   0      315.20      312.06     34.52 o 
   3   8   0        0.67       12.61      7.42 o 
   4   8   0     1070.89     1111.75     26.60 o 
   5   8   0     1001.83     1028.79     20.67 o 
   6   8   0     1775.20     1939.54     59.43 o 
   7   8   0       19.24       39.72     15.91 o 
   8   8   0      623.92      690.77     36.23 o 
   9   8   0      154.89      187.32     27.70 o 
  -3   9   0      275.71      237.53     26.67 o 
  -2   9   0      169.80      173.15     26.70 o 
  -1   9   0       65.45       52.04     11.59 o 
   0   9   0      751.14      796.83     28.08 o 
   1   9   0      143.06      140.68     15.29 o 
   2   9   0       37.91       44.30     11.00 o 
   3   9   0      184.80      178.08     18.87 o 
   4   9   0     3063.31     3133.10     38.84 o 
   5   9   0      531.31      569.63     39.93 o 
   6   9   0      948.41      984.32     50.58 o 
   7   9   0      220.51      216.74     44.52 o 
   8   9   0      101.19      101.51     22.04 o 
  -2  10   0       60.35       44.52     14.40 o 
  -1  10   0       39.10       44.99     16.39 o 
   0  10   0       87.64       70.86     20.69 o 
   1  10   0      496.27      451.50     35.44 o 
   2  10   0      255.08      203.13     28.43 o 
   3  10   0      436.29      425.72     28.18 o 
   4  10   0      132.82      129.00     18.83 o 
   5  10   0      260.07      219.64     36.57 o 
   6  10   0      293.48      225.26     46.35 o 
   7  10   0      244.42      232.85     42.42 o 
   1  11   0      664.05      631.64     54.82 o 
   2  11   0      481.51      373.49     27.92 o 
   3  11   0      982.87     1003.83     60.22 o 
   4  11   0      112.35       79.87     17.53 o 
   5  11   0       28.40       31.50      9.04 o 
  -5 -11   1      869.42      869.51     46.20 o 
  -4 -11   1      346.46      333.81     80.40 o 
  -3 -11   1      175.91      137.90     28.11 o 
  -2 -11   1       90.78       80.14     11.14 o 
  -1 -11   1      544.81      394.12     62.53 o 
  -7 -10   1       94.95       76.45     18.23 o 
  -6 -10   1      382.16      328.94     55.98 o 
  -5 -10   1      345.00      323.06     57.31 o 
  -4 -10   1      194.88      184.49     33.03 o 
  -3 -10   1       18.29       24.33      7.30 o 
  -2 -10   1        7.84       14.83     12.71 o 
  -1 -10   1      125.00       99.52     13.35 o 
   0 -10   1       25.69       46.55     19.60 o 
   1 -10   1        5.79        8.79      7.27 o 
  -8  -9   1      324.15      305.88     33.11 o 
  -7  -9   1      906.82      934.39     38.08 o 
  -6  -9   1        4.24        8.40     13.29 o 
  -5  -9   1       18.79       -1.65      9.71 o 
  -4  -9   1       91.32       99.77     14.09 o 
  -3  -9   1      584.86      643.42     25.84 o 
  -2  -9   1       42.99       26.29      8.20 o 
  -1  -9   1     1086.05     1151.26     20.91 o 
   0  -9   1      118.35      127.21     16.57 o 
   1  -9   1       28.78       28.09     15.99 o 
   2  -9   1       36.41       40.90     16.44 o 
   3  -9   1      287.11      318.03     28.10 o 
  -9  -8   1      708.16      650.96     52.58 o 
  -8  -8   1      327.96      284.62     23.12 o 
  -7  -8   1     1132.98     1260.39    101.67 o 
  -6  -8   1      170.18      164.02     14.66 o 
  -5  -8   1       58.05       62.25     11.23 o 
  -4  -8   1      106.64       95.42     11.96 o 
  -3  -8   1      233.73      253.83     21.49 o 
  -2  -8   1      278.18      237.87     30.87 o 
  -1  -8   1      449.86      468.23     25.74 o 
   0  -8   1      560.91      556.98     31.15 o 
   1  -8   1       82.25       78.55     12.35 o 
   2  -8   1      582.35      612.97     36.27 o 
   3  -8   1      781.95      807.31     58.04 o 
   4  -8   1     1085.85     1041.53     64.67 o 
  -9  -7   1     1256.54     1139.95     77.29 o 
  -8  -7   1        4.77       -5.84     15.65 o 
  -7  -7   1       19.09       32.39     10.15 o 
  -6  -7   1       15.45       24.55      8.83 o 
  -5  -7   1     1502.57     1527.14     31.40 o 
  -4  -7   1      704.83      708.03     28.24 o 
  -3  -7   1      396.84      388.58     18.13 o 
  -2  -7   1      355.58      391.01     17.04 o 
  -1  -7   1       58.44       93.30     31.44 o 
   0  -7   1      597.57      600.74     24.81 o 
   1  -7   1     1265.47     1250.87     26.27 o 
   2  -7   1     2085.82     2175.76     31.61 o 
   3  -7   1      239.52      332.55     24.81 o 
   4  -7   1     1689.59     1635.28     57.91 o 
   5  -7   1      143.07       89.01     57.04 o 
  -9  -6   1      386.93      400.16     78.59 o 
  -8  -6   1      116.36       99.04     12.08 o 
  -7  -6   1       20.02       14.59     11.39 o 
  -6  -6   1       60.11       49.60     11.32 o 
  -5  -6   1      688.41      714.44     25.53 o 
  -4  -6   1       46.42       58.64     10.83 o 
  -3  -6   1        1.62       12.80      6.67 o 
  -2  -6   1     3163.03     3295.79     65.79 o 
  -1  -6   1      328.97      282.47     15.62 o 
   0  -6   1      535.46      523.72     22.41 o 
   1  -6   1      464.98      468.26     24.51 o 
   2  -6   1     1116.94     1165.04     29.03 o 
   3  -6   1      907.68      911.17     18.71 o 
   4  -6   1     1190.85     1265.28     50.69 o 
   5  -6   1       74.15       79.62     37.83 o 
   6  -6   1      118.28      109.56     24.27 o 
 -10  -5   1        0.43       17.00     10.49 o 
  -9  -5   1      141.34      138.86     19.89 o 
  -8  -5   1     1175.40     1240.72     34.65 o 
  -7  -5   1        2.84       20.19      9.50 o 
  -6  -5   1      615.64      648.86     25.04 o 
  -5  -5   1     1440.90     1519.01     35.39 o 
  -4  -5   1       12.75       14.30     16.07 o 
  -3  -5   1     2384.25     2481.71     30.51 o 
  -2  -5   1      255.20      241.45     20.83 o 
  -1  -5   1     2520.18     2562.10     43.78 o 
   0  -5   1     4076.77     4183.29     75.49 o 
   1  -5   1     4623.18     4760.33     48.55 o 
   2  -5   1      126.97      137.69     17.61 o 
   3  -5   1        2.55       11.27      7.70 o 
   4  -5   1      190.74      185.79     17.35 o 
   5  -5   1      978.64      958.19     61.71 o 
   6  -5   1       11.81       -6.16     17.04 o 
   7  -5   1        7.40       16.19     15.74 o 
 -10  -4   1      114.14      124.70     21.96 o 
  -9  -4   1      257.01      244.17     24.08 o 
  -8  -4   1      461.09      520.62     25.83 o 
  -7  -4   1       83.09       87.07     20.73 o 
  -6  -4   1     1274.11     1376.43     43.30 o 
  -5  -4   1     7203.84     7901.96    129.90 o 
  -4  -4   1     1464.44     1591.87     22.76 o 
  -3  -4   1     1390.30     1339.87     37.96 o 
  -2  -4   1       45.02       47.99      7.97 o 
  -1  -4   1     4702.08     4726.66     50.24 o 
   0  -4   1     1603.14     1517.84     34.59 o 
   1  -4   1     5082.42     5394.24     87.92 o 
   2  -4   1     1236.26     1306.64     23.29 o 
   3  -4   1      615.99      637.00     19.79 o 
   4  -4   1       88.57       98.42     15.83 o 
   5  -4   1      716.39      672.38     49.94 o 
   6  -4   1       42.82       35.46     27.23 o 
   7  -4   1       12.62        2.05     13.78 o 
   8  -4   1      127.15       76.34     31.44 o 
 -10  -3   1        4.22        2.04     14.18 o 
  -9  -3   1       73.57       70.43     15.90 o 
  -8  -3   1        0.22       11.83      9.45 o 
  -7  -3   1      164.49      155.96     18.09 o 
  -6  -3   1       64.41       76.62     11.78 o 
  -5  -3   1     1037.42     1007.14     23.81 o 
  -4  -3   1      986.32     1042.81     34.52 o 
  -3  -3   1      300.18      341.26     14.81 o 
  -2  -3   1      344.62      322.40     11.57 o 
  -1  -3   1     5337.22     5338.26     88.86 o 
   0  -3   1     4622.82     4699.94     90.25 o 
   1  -3   1      164.22      170.13      9.36 o 
   2  -3   1       85.46       77.75      7.54 o 
   3  -3   1     3685.25     3853.05     39.08 o 
   4  -3   1      707.81      653.89     19.58 o 
   5  -3   1       64.48       91.34     22.06 o 
   6  -3   1     1071.31     1083.44     36.80 o 
   7  -3   1        8.54        3.94      9.40 o 
   8  -3   1       97.29       93.30     25.42 o 
 -10  -2   1       44.79       33.05      8.91 o 
  -9  -2   1       39.44       25.51      7.25 o 
  -8  -2   1       26.48       23.55      8.58 o 
  -7  -2   1       21.27       34.18      9.19 o 
  -6  -2   1      273.52      285.57     21.91 o 
  -5  -2   1       85.66      118.41     39.53 o 
  -4  -2   1     2496.21     2513.89     59.59 o 
  -3  -2   1     1187.43     1227.09     23.94 o 
  -2  -2   1      499.30      516.60     11.09 o 
  -1  -2   1     2598.07     2638.24     32.65 o 
   0  -2   1     7701.29     7945.18     70.01 o 
   1  -2   1        4.13        8.93      5.28 o 
   2  -2   1      527.92      518.90     12.42 o 
   3  -2   1     2531.30     2627.23     38.52 o 
   4  -2   1      602.64      584.17     18.06 o 
   5  -2   1      359.77      348.86     16.12 o 
   6  -2   1      548.16      550.74     19.32 o 
   7  -2   1       94.00       98.45     21.82 o 
   8  -2   1       55.66       37.38     18.88 o 
   9  -2   1      128.39      135.29     24.41 o 
 -10  -1   1       24.48       35.37     12.23 o 
  -9  -1   1        2.34        1.56      9.06 o 
  -8  -1   1      341.47      348.39     20.57 o 
  -7  -1   1      133.94      128.29     15.55 o 
  -6  -1   1      173.89      180.42     15.94 o 
  -5  -1   1        5.94       16.13      6.21 o 
  -4  -1   1     5181.41     5251.75    229.12 o 
  -3  -1   1     1338.59     1230.17     40.73 o 
  -2  -1   1     1140.46     1025.66     12.63 o 
  -1  -1   1      188.29      184.14      6.76 o 
   0  -1   1      101.80      129.29      4.32 o 
   1  -1   1     6258.90     6143.70     48.27 o 
   2  -1   1     1582.46     1518.66     16.75 o 
   3  -1   1     3357.60     3297.48     31.53 o 
   4  -1   1      167.02      179.55     13.05 o 
   5  -1   1      525.55      525.40     19.87 o 
   6  -1   1      158.33      145.73     20.37 o 
   7  -1   1     1459.64     1431.66     24.81 o 
   8  -1   1      348.95      288.38     27.55 o 
   9  -1   1      872.19      872.80     44.95 o 
  -9   0   1      130.49      129.71     48.07 o 
  -8   0   1      883.90      929.39     40.82 o 
  -7   0   1     1322.17     1399.47     22.34 o 
  -6   0   1       33.93       26.68      9.03 o 
  -5   0   1     1332.54     1347.03     36.73 o 
  -4   0   1     7724.80     7824.54    123.74 o 
  -3   0   1    20036.45    20607.68    496.83 o 
  -2   0   1     2242.61     2311.37     20.91 o 
  -1   0   1        1.29        1.74      1.30 o 
   0   0   1      665.31       -1.04      1.28 o 
   1   0   1     6293.91     6109.08     46.63 o 
   2   0   1        9.87       26.64      6.83 o 
   3   0   1     5979.28     5957.88     57.47 o 
   4   0   1     1789.80     1764.72     44.30 o 
   5   0   1     2306.64     2400.58     30.31 o 
   6   0   1      575.02      574.21     24.34 o 
   7   0   1      374.95      383.41     27.33 o 
   8   0   1      745.91      740.06     18.63 o 
   9   0   1      862.13      886.22     86.53 o 
  -9   1   1      683.40      771.39     44.60 o 
  -8   1   1      692.64      669.74     66.84 o 
  -7   1   1      979.38     1022.57     30.30 o 
  -6   1   1      355.63      373.32     30.67 o 
  -5   1   1      655.85      676.73     19.25 o 
  -4   1   1     1434.72     1348.57     19.48 o 
  -3   1   1     8726.49     8803.35    111.60 o 
  -2   1   1     1319.45     1293.09     17.60 o 
  -1   1   1      227.68      236.32     11.70 o 
   1   1   1     1237.54     1299.71     12.73 o 
   2   1   1     2449.77     2336.54     25.23 o 
   3   1   1      772.66      663.22     20.14 o 
   4   1   1     1199.50     1052.41     17.36 o 
   5   1   1      206.08      223.71      9.74 o 
   6   1   1        6.04       29.55      8.69 o 
   7   1   1      293.42      303.81     22.75 o 
   8   1   1     1229.13     1250.70     34.46 o 
   9   1   1       65.11       44.53     25.01 o 
  10   1   1       98.15       60.24     37.86 o 
  -9   2   1      203.86      185.77     56.41 o 
  -8   2   1       89.75       73.35     23.13 o 
  -7   2   1      366.03      340.18     44.65 o 
  -6   2   1      805.68      775.55     62.75 o 
  -5   2   1      766.64      794.99     17.94 o 
  -4   2   1      255.27      271.33     16.10 o 
  -3   2   1      327.06      300.12     13.31 o 
  -2   2   1      102.53       81.72      7.69 o 
  -1   2   1     4522.41     4959.75     47.63 o 
   0   2   1      212.96      240.73      6.74 o 
   1   2   1      134.43      161.51      8.90 o 
   2   2   1      219.04      241.08      6.74 o 
   3   2   1      152.71      194.81      8.37 o 
   4   2   1      294.88      309.75     16.22 o 
   5   2   1        2.79       11.96      6.09 o 
   6   2   1       15.70       14.01     11.30 o 
   7   2   1        1.78       14.70     18.90 o 
   8   2   1     2351.52     2368.95     65.82 o 
   9   2   1      238.30      180.76     30.16 o 
  10   2   1       28.60       23.49     11.86 o 
  -8   3   1       16.45        7.81     18.44 o 
  -7   3   1      248.85      272.38     48.35 o 
  -6   3   1      855.88      915.02     36.54 o 
  -5   3   1       40.32       50.36     20.16 o 
  -4   3   1        2.05       -0.62      5.12 o 
  -3   3   1      311.15      308.74      9.76 o 
  -2   3   1      448.43      480.21     11.67 o 
  -1   3   1       45.19       50.88      6.88 o 
   0   3   1      759.30      845.81     11.29 o 
   1   3   1     4051.59     4124.18     30.98 o 
   2   3   1      330.15      348.89      8.89 o 
   3   3   1       64.89       74.22      5.50 o 
   4   3   1     2874.88     2784.89     39.57 o 
   5   3   1     3416.60     3387.13     39.31 o 
   6   3   1      264.76      315.84     23.51 o 
   7   3   1        7.29       21.66      9.81 o 
   8   3   1      710.19      804.88     38.44 o 
   9   3   1      407.61      385.99     29.32 o 
  10   3   1      192.10      158.39     20.84 o 
  -8   4   1      752.11      640.78     73.28 o 
  -7   4   1      320.58      304.67     30.30 o 
  -6   4   1      423.37      449.49     39.69 o 
  -5   4   1      451.20      439.95     28.33 o 
  -4   4   1     1122.57     1128.63     28.90 o 
  -3   4   1        5.90        7.80      2.37 o 
  -2   4   1     1787.82     1750.81     27.98 o 
  -1   4   1     1964.06     1978.63     30.02 o 
   0   4   1     2816.01     2857.92     33.15 o 
   1   4   1     7829.17     7977.34    100.70 o 
   2   4   1       87.75       94.04      5.86 o 
   3   4   1      205.37      221.88     12.95 o 
   4   4   1     3669.22     3860.18     54.13 o 
   5   4   1     5105.56     5187.87     89.54 o 
   6   4   1     2162.01     2262.13     53.10 o 
   7   4   1     1230.69     1251.28     41.94 o 
   8   4   1      107.16       91.59     12.73 o 
   9   4   1      940.24      989.41     45.52 o 
  10   4   1       59.83       60.90     12.01 o 
  -7   5   1     1011.88     1055.98     67.40 o 
  -6   5   1      858.00      845.53     45.14 o 
  -5   5   1      205.02      217.46     29.49 o 
  -4   5   1       71.37       69.27     17.15 o 
  -3   5   1       14.75       20.49     12.55 o 
  -2   5   1     2468.30     2621.48     58.48 o 
  -1   5   1     2807.37     2889.87     37.31 o 
   0   5   1      593.32      545.43     26.73 o 
   1   5   1     3548.68     3287.46     59.42 o 
   2   5   1     3772.53     3918.32     77.53 o 
   3   5   1       68.46       56.00     10.02 o 
   4   5   1     1739.77     1761.03     25.92 o 
   5   5   1     4853.21     5244.43    101.90 o 
   6   5   1     1211.00     1217.89     32.92 o 
   7   5   1       96.28       88.18     10.09 o 
   8   5   1        7.84       17.28     10.27 o 
   9   5   1      425.11      478.64     33.42 o 
  10   5   1        2.01       26.13     12.94 o 
  -6   6   1        8.78       12.48      9.38 o 
  -5   6   1      330.47      324.76     43.84 o 
  -4   6   1       21.57       40.38     11.23 o 
  -3   6   1        5.75        5.86     15.23 o 
  -2   6   1      919.37      977.95     29.12 o 
  -1   6   1      100.67      102.84     12.59 o 
   0   6   1      198.36      209.03     17.42 o 
   1   6   1     1294.98     1324.01     47.00 o 
   2   6   1     1100.65     1045.69     22.26 o 
   3   6   1        0.14        8.47      6.96 o 
   4   6   1      164.40      180.37     13.43 o 
   5   6   1      338.06      358.76     15.27 o 
   6   6   1      399.29      394.93     32.50 o 
   7   6   1      256.53      225.87     21.69 o 
   8   6   1        2.87        9.76     16.89 o 
   9   6   1       67.49       44.98     22.14 o 
  10   6   1       93.41       71.07     19.93 o 
  -6   7   1       78.31       97.11     22.07 o 
  -5   7   1        9.74       16.85     26.04 o 
  -4   7   1       88.99       89.37     37.01 o 
  -3   7   1      924.75      924.64     36.95 o 
  -2   7   1     1423.32     1413.41     32.01 o 
  -1   7   1       11.27        9.18      6.20 o 
   0   7   1        6.04       17.18      6.35 o 
   1   7   1        4.19       18.09     10.02 o 
   2   7   1     1773.14     1748.62     34.24 o 
   3   7   1       74.33       89.25     12.44 o 
   4   7   1      133.86      152.00     15.25 o 
   5   7   1      118.74      128.12     14.68 o 
   6   7   1       42.81       59.09     10.30 o 
   7   7   1       67.20       72.29     30.03 o 
   8   7   1       40.42       40.54     16.92 o 
   9   7   1       14.32       13.43     21.13 o 
  -5   8   1        0.82       25.80      8.47 o 
  -4   8   1      116.79      119.75     25.93 o 
  -3   8   1      122.14      148.39     16.71 o 
  -2   8   1      604.03      633.22     42.61 o 
  -1   8   1      424.63      411.19     32.38 o 
   0   8   1      307.62      341.28     28.54 o 
   1   8   1     1145.03     1117.31     24.63 o 
   2   8   1     2148.11     2209.20     41.37 o 
   3   8   1      867.50      856.52     26.91 o 
   4   8   1        0.75        4.52      6.13 o 
   5   8   1      331.18      343.17     26.59 o 
   6   8   1     1464.47     1589.67     56.69 o 
   7   8   1      558.16      542.07     56.32 o 
   8   8   1       37.46       33.51     25.79 o 
   9   8   1      623.94      549.64     50.76 o 
  -3   9   1      384.29      405.89     37.80 o 
  -2   9   1      118.01      121.72     17.58 o 
  -1   9   1        2.64        8.05     14.39 o 
   0   9   1     1240.15     1298.07     27.36 o 
   1   9   1     1305.46     1372.20     42.93 o 
   2   9   1     1394.74     1396.38     37.44 o 
   3   9   1      951.28      991.30     28.11 o 
   4   9   1        9.85        4.48     11.26 o 
   5   9   1       44.87       32.50     12.95 o 
   6   9   1      112.45      138.80     20.96 o 
   7   9   1      422.06      506.83     60.72 o 
   8   9   1      362.58      262.70     44.61 o 
  -2  10   1      517.53      531.45     44.30 o 
  -1  10   1      189.59      178.21     24.85 o 
   0  10   1       16.71       20.37     10.33 o 
   1  10   1      364.31      359.06     28.25 o 
   2  10   1      326.94      274.84     31.03 o 
   3  10   1      297.52      247.34     49.60 o 
   4  10   1      215.83      183.51     18.92 o 
   5  10   1       38.52       40.40     18.49 o 
   6  10   1       62.37       39.99     21.26 o 
   7  10   1        1.92       15.29      9.63 o 
   0  11   1      741.85      766.02     39.76 o 
   1  11   1       15.06       44.47     18.55 o 
   2  11   1       50.76       28.38     10.40 o 
   3  11   1        4.64        9.42      9.09 o 
   4  11   1       30.23       17.11     11.84 o 
   5  11   1        1.90       15.03     11.40 o 
   6  11   1      303.89      334.82     78.41 o 
  -4 -11   2      524.21      516.09     33.75 o 
  -3 -11   2      290.52      202.53     47.03 o 
  -2 -11   2      192.11      167.11     18.87 o 
  -6 -10   2       63.59       44.62     13.52 o 
  -5 -10   2      114.79      103.36     24.87 o 
  -4 -10   2        1.74       19.47      7.63 o 
  -3 -10   2       48.13       53.89     11.64 o 
  -2 -10   2       46.52       55.10     13.07 o 
  -1 -10   2      240.46      251.89     34.11 o 
   0 -10   2      401.10      488.06     34.87 o 
   1 -10   2       23.94       16.61     11.00 o 
  -8  -9   2       42.16       25.34     16.53 o 
  -7  -9   2       36.92       36.70     15.41 o 
  -6  -9   2       68.38       51.78     15.20 o 
  -5  -9   2      172.17      142.91     14.48 o 
  -4  -9   2      844.03      863.35     37.20 o 
  -3  -9   2       27.20       24.63      8.90 o 
  -2  -9   2      123.49      121.96     14.15 o 
  -1  -9   2       20.02       27.72     11.29 o 
   0  -9   2      878.42      906.09     40.01 o 
   1  -9   2        6.73       14.04      6.76 o 
   2  -9   2      125.57      105.59     18.84 o 
   3  -9   2       65.26       51.03     19.91 o 
  -8  -8   2        0.21       12.89     17.16 o 
  -7  -8   2        9.52       45.00     18.05 o 
  -6  -8   2      156.17      172.71     15.34 o 
  -5  -8   2      100.16      102.50     12.73 o 
  -4  -8   2     1514.72     1599.28     44.40 o 
  -3  -8   2      148.15      158.26     13.39 o 
  -2  -8   2      468.45      417.12     22.35 o 
  -1  -8   2      843.42      853.94     30.50 o 
   0  -8   2     1560.82     1632.29     28.25 o 
   1  -8   2      206.64      199.92     17.24 o 
   2  -8   2       76.88       88.36     21.16 o 
   3  -8   2      283.65      289.89     23.72 o 
   4  -8   2      334.62      318.03     25.78 o 
  -9  -7   2      145.21      159.79     26.26 o 
  -8  -7   2      270.97      285.43     38.95 o 
  -7  -7   2        5.48       18.92     10.61 o 
  -6  -7   2      946.73     1012.10     29.44 o 
  -5  -7   2      245.09      221.51     18.05 o 
  -4  -7   2      222.03      245.59     19.83 o 
  -3  -7   2        9.44       19.12      9.36 o 
  -2  -7   2     1542.36     1590.87     47.55 o 
  -1  -7   2     1935.58     2028.28     47.45 o 
   0  -7   2     2208.70     2299.09     50.20 o 
   1  -7   2     1843.58     1920.77     38.89 o 
   2  -7   2        4.30       15.26      5.26 o 
   3  -7   2       79.03       62.54     13.85 o 
   4  -7   2      734.85      825.99     39.99 o 
   5  -7   2      892.78      946.30     88.80 o 
  -9  -6   2       12.46       27.29     10.73 o 
  -8  -6   2      251.56      242.37     17.31 o 
  -7  -6   2      158.98      159.22     18.49 o 
  -6  -6   2      385.93      362.94     26.03 o 
  -5  -6   2     1028.20     1086.83     28.14 o 
  -4  -6   2     1258.44     1304.98     31.21 o 
  -3  -6   2      167.82      157.88     20.68 o 
  -2  -6   2      386.32      370.36     32.12 o 
  -1  -6   2     2628.52     2721.50     58.25 o 
   0  -6   2      899.28      910.50     35.42 o 
   1  -6   2     1672.54     1729.59     38.76 o 
   2  -6   2        2.15       20.92      8.07 o 
   3  -6   2      128.85      100.82     16.72 o 
   4  -6   2        1.18        0.96     11.30 o 
   5  -6   2        3.35       -5.05     15.08 o 
   6  -6   2        2.03       10.10     27.82 o 
  -9  -5   2      210.48      208.44     28.21 o 
  -8  -5   2      489.16      524.38     33.66 o 
  -7  -5   2      313.13      308.25     15.18 o 
  -6  -5   2      593.68      601.88     15.48 o 
  -5  -5   2     1699.17     1927.15     47.34 o 
  -4  -5   2     1850.53     1848.50     42.55 o 
  -3  -5   2     3780.94     3917.66     60.49 o 
  -2  -5   2     2323.08     2358.66     30.07 o 
  -1  -5   2      517.10      533.15     15.71 o 
   0  -5   2        1.52       13.71      9.29 o 
   1  -5   2        6.91        1.10      5.32 o 
   2  -5   2      275.41      286.86     22.75 o 
   3  -5   2      180.92      190.10     16.54 o 
   4  -5   2      305.63      323.61     24.17 o 
   5  -5   2      176.12      143.30     25.73 o 
   6  -5   2       51.87       74.55     23.26 o 
   7  -5   2       47.06        9.28     14.48 o 
 -10  -4   2       19.01       30.31     11.74 o 
  -9  -4   2     1199.75     1225.86     36.14 o 
  -8  -4   2     2439.16     2608.57     32.52 o 
  -7  -4   2      596.87      659.83     60.80 o 
  -6  -4   2      379.65      392.19     25.23 o 
  -5  -4   2      336.82      358.41     18.60 o 
  -4  -4   2     2114.05     2265.33     33.46 o 
  -3  -4   2     2196.61     2293.04     76.25 o 
  -2  -4   2     1518.97     1414.89     23.75 o 
  -1  -4   2      512.04      539.11     25.82 o 
   0  -4   2        2.32       11.23      6.83 o 
   1  -4   2        8.89       21.01     11.05 o 
   2  -4   2      827.89      833.70     21.07 o 
   3  -4   2       19.90       30.58      8.01 o 
   4  -4   2      315.77      310.95     30.96 o 
   5  -4   2      404.17      372.62     22.10 o 
   6  -4   2        7.83        0.75     17.17 o 
   7  -4   2       89.19       82.09     33.81 o 
   8  -4   2      282.90      234.63     42.23 o 
 -10  -3   2        4.90        6.72     12.63 o 
  -9  -3   2       56.43       33.97     11.67 o 
  -8  -3   2     1444.71     1501.40     30.04 o 
  -7  -3   2      255.55      273.38     32.68 o 
  -6  -3   2      186.38      199.98     18.00 o 
  -5  -3   2       32.78       34.34      7.63 o 
  -4  -3   2     6308.21     6525.53    128.16 o 
  -3  -3   2     1819.12     1950.07     25.25 o 
  -2  -3   2      493.94      480.38     12.90 o 
  -1  -3   2      585.76      592.71     13.96 o 
   0  -3   2     4857.01     5126.39     53.90 o 
   1  -3   2      442.83      482.92     16.73 o 
   2  -3   2      599.40      485.60     22.46 o 
   3  -3   2     2578.05     2895.18     57.69 o 
   4  -3   2      142.97      172.31     19.20 o 
   5  -3   2      335.64      337.53     16.24 o 
   6  -3   2      391.17      396.15     14.49 o 
   7  -3   2      965.59     1005.64     52.84 o 
   8  -3   2     1144.99     1244.58     58.93 o 
 -10  -2   2        8.45       27.14     12.45 o 
  -9  -2   2      228.91      188.77     35.62 o 
  -8  -2   2      544.72      478.65     49.43 o 
  -7  -2   2      215.33      213.35     19.36 o 
  -6  -2   2      365.16      390.18     15.91 o 
  -5  -2   2     1031.64     1115.97     27.48 o 
  -4  -2   2     2030.04     1960.26     34.94 o 
  -3  -2   2     1510.46     1446.60     41.22 o 
  -2  -2   2       32.38       26.84      5.85 o 
  -1  -2   2       21.19       40.34      5.51 o 
   0  -2   2     7454.82     8050.35     58.45 o 
   1  -2   2      125.82      100.85      7.04 o 
   2  -2   2      212.67      180.16     13.50 o 
   3  -2   2     3279.58     3284.37     83.57 o 
   4  -2   2      450.74      437.90     25.44 o 
   5  -2   2      870.20      892.81     24.18 o 
   6  -2   2       16.70       20.86     10.04 o 
   7  -2   2      265.72      267.49     29.37 o 
   8  -2   2      377.47      379.47     38.00 o 
   9  -2   2      615.26      751.42    158.89 o 
  -9  -1   2       87.98       56.02     19.12 o 
  -8  -1   2      452.86      475.24     54.89 o 
  -7  -1   2     1073.34     1094.14     25.55 o 
  -6  -1   2       10.45       16.55     15.80 o 
  -5  -1   2      226.16      236.89     22.19 o 
  -4  -1   2      282.29      274.36     16.28 o 
  -3  -1   2     4558.39     4658.52     59.42 o 
  -2  -1   2       48.09       84.15      9.76 o 
  -1  -1   2     4068.32     4457.80     62.86 o 
   0  -1   2     4555.96     4604.83     37.85 o 
   1  -1   2      866.48      857.35     11.21 o 
   2  -1   2        0.02       -1.68      6.47 o 
   3  -1   2      513.08      471.55     13.09 o 
   4  -1   2     1120.55     1064.18     25.92 o 
   5  -1   2     1698.13     1743.64     42.53 o 
   6  -1   2     1800.37     1796.60     42.32 o 
   7  -1   2       37.66       21.16     15.49 o 
   8  -1   2        1.28       15.54     25.82 o 
   9  -1   2       18.08       12.60     12.75 o 
  -9   0   2       21.93       31.91     14.50 o 
  -8   0   2      305.85      340.53     34.69 o 
  -7   0   2     5294.80     5459.38     63.51 o 
  -6   0   2     1756.42     1881.86     45.26 o 
  -5   0   2      578.07      603.46     22.50 o 
  -4   0   2      439.88      392.04     12.24 o 
  -3   0   2      285.40      270.29      9.51 o 
  -2   0   2      351.53      294.32      8.30 o 
  -1   0   2     7040.66     6924.86     55.73 o 
   0   0   2     1102.43     1224.19      9.73 o 
   1   0   2     6083.42     6000.26     60.74 o 
   3   0   2      139.14      136.99     10.36 o 
   4   0   2     5519.53     5609.91     89.68 o 
   5   0   2     1385.61     1360.18     25.16 o 
   6   0   2     2195.45     2258.72     48.52 o 
   7   0   2      125.85      107.74     12.75 o 
   8   0   2        0.22       10.63      7.13 o 
   9   0   2       19.77       10.93     10.56 o 
  -9   1   2       39.16       34.42     18.40 o 
  -8   1   2      135.11      146.87     30.51 o 
  -7   1   2     2086.50     2070.51     53.68 o 
  -6   1   2     1364.31     1467.59     35.44 o 
  -5   1   2      766.32      830.01     18.15 o 
  -4   1   2      250.20      207.83     18.65 o 
  -3   1   2       13.56       15.61      3.94 o 
  -2   1   2       15.62        5.97      2.46 o 
  -1   1   2      714.23      692.02     14.67 o 
   0   1   2     8600.31     8936.86    100.86 o 
   1   1   2     3545.08     3608.67     29.07 o 
   2   1   2      875.60      811.01      9.93 o 
   3   1   2       14.83       15.88      3.50 o 
   4   1   2     2689.52     2600.92     31.90 o 
   5   1   2      387.82      319.74     13.68 o 
   6   1   2     1546.31     1568.42     32.52 o 
   7   1   2       13.54       10.43      7.77 o 
   8   1   2      577.40      548.94     17.46 o 
   9   1   2       41.15       19.12      7.94 o 
  10   1   2      352.10      245.19     72.30 o 
  -9   2   2        1.57       21.51     14.26 o 
  -8   2   2       36.47       49.95     13.65 o 
  -7   2   2       28.42       19.86     15.89 o 
  -6   2   2       22.21       18.76     12.56 o 
  -5   2   2      239.63      221.16     16.55 o 
  -4   2   2       27.58       51.25     55.45 o 
  -3   2   2      585.99      566.74     19.18 o 
  -2   2   2     1036.85     1012.79     18.50 o 
  -1   2   2     1629.32     1810.59     18.16 o 
   0   2   2     3536.06     3427.97     28.81 o 
   1   2   2      651.44      697.11     14.03 o 
   2   2   2      782.62      753.57     16.20 o 
   3   2   2      114.50      123.73      6.31 o 
   4   2   2     7799.90     7950.20     70.79 o 
   5   2   2     2625.93     2516.65     54.59 o 
   6   2   2      351.70      344.06     15.29 o 
   7   2   2       26.70       26.28      7.38 o 
   8   2   2      306.34      336.37     25.79 o 
   9   2   2      436.35      320.02     43.49 o 
  10   2   2       74.34       87.95     28.05 o 
  -8   3   2        6.04        8.74     13.39 o 
  -7   3   2       44.62       55.40     23.19 o 
  -6   3   2      397.16      373.73     35.22 o 
  -5   3   2       86.81      101.33     22.73 o 
  -4   3   2      114.12      119.17     18.51 o 
  -3   3   2       44.04       67.10     23.10 o 
  -2   3   2      423.73      430.14     14.65 o 
  -1   3   2      249.84      239.20      5.23 o 
   0   3   2     3512.45     3568.82     30.26 o 
   1   3   2      865.85      775.84     14.30 o 
   2   3   2     2472.59     2455.77     31.30 o 
   3   3   2       10.68        4.56      3.18 o 
   4   3   2       72.53       65.95      7.40 o 
   5   3   2     2953.92     2979.07     34.68 o 
   6   3   2      136.03      161.42     17.62 o 
   7   3   2      569.14      557.31     17.42 o 
   8   3   2       37.41       28.85     14.19 o 
   9   3   2       41.85       28.91      9.75 o 
  10   3   2      305.28      335.31     24.98 o 
  -8   4   2       20.25       16.75     10.92 o 
  -7   4   2       11.73       21.83     15.11 o 
  -6   4   2        4.89        7.71     13.48 o 
  -5   4   2      447.58      543.35     64.71 o 
  -4   4   2     1355.26     1473.60     58.13 o 
  -3   4   2     3244.39     3365.31     83.71 o 
  -2   4   2     2939.00     3058.86     44.41 o 
  -1   4   2       90.20       99.09      6.28 o 
   0   4   2      684.66      681.66     10.49 o 
   1   4   2    12693.13    13047.98    213.45 o 
   2   4   2     5923.88     5776.60     89.62 o 
   3   4   2     2639.60     2691.87     29.87 o 
   4   4   2     2685.34     2916.38     48.02 o 
   5   4   2      551.18      537.75     51.46 o 
   6   4   2      152.54      183.98     20.47 o 
   7   4   2      625.09      664.71     23.94 o 
   8   4   2      955.82      982.57     30.65 o 
   9   4   2      416.26      431.20     59.06 o 
  10   4   2      383.99      339.98     32.36 o 
  -7   5   2        8.32       13.26     14.24 o 
  -6   5   2       49.03       34.50     14.99 o 
  -5   5   2      692.61      673.91     75.49 o 
  -4   5   2      903.45      945.38     66.18 o 
  -3   5   2     1746.39     1720.24     47.19 o 
  -2   5   2     4195.53     4203.06     71.68 o 
  -1   5   2      218.22      228.23      8.24 o 
   0   5   2      122.73      120.13     14.95 o 
   1   5   2     3841.61     3858.54     63.40 o 
   2   5   2     4647.02     4616.55     75.98 o 
   3   5   2     1560.84     1684.69     41.25 o 
   4   5   2      407.97      363.36     18.30 o 
   5   5   2       15.34       21.01      7.56 o 
   6   5   2      120.52      135.83     13.54 o 
   7   5   2       27.88        6.93     10.07 o 
   8   5   2      136.80      155.39     23.44 o 
   9   5   2      323.46      347.14     28.10 o 
  10   5   2      127.23      175.25     32.54 o 
  -6   6   2      241.51      209.13     29.45 o 
  -5   6   2       23.20       23.13     13.87 o 
  -4   6   2      228.48      210.28     24.06 o 
  -3   6   2       23.37       17.18      8.19 o 
  -2   6   2     2290.62     2387.40     54.77 o 
  -1   6   2      378.01      399.44     17.50 o 
   0   6   2      180.17      212.31     15.74 o 
   1   6   2      273.50      322.73     21.02 o 
   2   6   2      813.21      771.84     31.04 o 
   3   6   2        3.45        9.11      8.13 o 
   4   6   2      217.07      186.50     11.15 o 
   5   6   2       35.86       57.04     10.30 o 
   6   6   2      722.35      733.56     26.76 o 
   7   6   2        0.82       19.22     10.90 o 
   8   6   2        3.85        3.58     10.30 o 
   9   6   2      233.70      257.45     35.71 o 
  10   6   2       57.56       36.94     16.79 o 
  -5   7   2      668.71      617.49     43.79 o 
  -4   7   2        6.88       42.98     19.08 o 
  -3   7   2       24.22        1.61     16.36 o 
  -2   7   2       78.03      108.96     17.52 o 
  -1   7   2      337.38      331.94     31.53 o 
   0   7   2      100.09      105.29     18.91 o 
   1   7   2        9.24       24.89      7.76 o 
   2   7   2       47.06       40.50      9.26 o 
   3   7   2        9.45        5.38      5.99 o 
   4   7   2      536.65      568.58     34.86 o 
   5   7   2      360.47      366.07     14.92 o 
   6   7   2        0.15       30.69     12.03 o 
   7   7   2       15.62       33.26      8.51 o 
   8   7   2        0.98       -1.01     15.50 o 
   9   7   2      340.24      363.85     33.35 o 
  -5   8   2      451.96      346.28     56.89 o 
  -4   8   2        3.07        9.09     12.89 o 
  -3   8   2      286.73      356.49     60.37 o 
  -2   8   2      281.54      265.68     52.04 o 
  -1   8   2     2797.10     2954.26     68.76 o 
   0   8   2       23.88       38.48      7.02 o 
   1   8   2      276.48      281.24     30.18 o 
   2   8   2      101.63       84.34     22.10 o 
   3   8   2     1420.06     1464.60     28.58 o 
   4   8   2      269.22      274.16     15.53 o 
   5   8   2      285.92      372.50     38.47 o 
   6   8   2      997.42     1042.01     95.96 o 
   7   8   2        7.52       26.87     10.16 o 
   8   8   2       59.32       52.28     24.90 o 
   9   8   2      550.71      517.36     60.09 o 
  -3   9   2     1138.08     1117.06     55.64 o 
  -2   9   2      659.23      728.99     48.43 o 
  -1   9   2     1056.98     1139.35     49.87 o 
   0   9   2      517.44      509.77     54.88 o 
   1   9   2       31.78       39.24     15.25 o 
   2   9   2       73.25       73.58     11.93 o 
   3   9   2      526.93      474.94     34.08 o 
   4   9   2      471.56      477.57     26.76 o 
   5   9   2     1102.12     1133.79     38.58 o 
   6   9   2     2841.21     3115.25    119.99 o 
   7   9   2      108.27      127.58     19.68 o 
   8   9   2       18.83       28.13     16.43 o 
  -2  10   2      177.87      153.23     25.00 o 
  -1  10   2       80.52       86.24     46.16 o 
   0  10   2      441.84      396.10     43.05 o 
   1  10   2        8.93       13.09      6.54 o 
   2  10   2        3.03       17.39      7.09 o 
   3  10   2      115.41      115.26     16.46 o 
   4  10   2       47.58       33.00     11.65 o 
   5  10   2        5.35       30.29     12.30 o 
   6  10   2      214.99      210.52     30.96 o 
   7  10   2      510.50      508.27     38.64 o 
   0  11   2       12.79       26.08     18.26 o 
   1  11   2        2.27        4.70     17.48 o 
   2  11   2       23.45       -0.99     11.75 o 
   3  11   2      928.28      982.55     53.99 o 
   4  11   2       16.24       21.04      7.73 o 
   5  11   2       89.28       63.46     15.27 o 
   6  11   2       33.06       29.84     15.69 o 
  -6 -10   3      163.38      133.91     30.51 o 
  -5 -10   3      105.47       86.82     17.77 o 
  -4 -10   3      759.19      715.31     31.23 o 
  -3 -10   3       16.90       10.50      5.39 o 
  -2 -10   3       31.60       26.95     18.66 o 
  -1 -10   3      254.25      262.34     33.01 o 
   0 -10   3      218.74      144.37     20.44 o 
   1 -10   3        1.68       22.27     10.35 o 
  -7  -9   3      326.02      317.79     67.95 o 
  -6  -9   3        1.86        8.97      7.42 o 
  -5  -9   3       43.41       17.17      7.71 o 
  -4  -9   3      104.22      104.12     14.20 o 
  -3  -9   3      159.11      157.29     16.97 o 
  -2  -9   3        8.78       17.91     14.56 o 
  -1  -9   3        4.98       18.14      8.50 o 
   0  -9   3      126.86      128.96     15.18 o 
   1  -9   3        1.92       15.09      8.07 o 
   2  -9   3      109.30      106.41     15.45 o 
   3  -9   3        5.10       -0.41      8.62 o 
  -8  -8   3      263.55      213.41     40.88 o 
  -7  -8   3      345.70      320.85     21.42 o 
  -6  -8   3       60.33       56.25     18.14 o 
  -5  -8   3      223.49      229.51     18.89 o 
  -4  -8   3      844.52      798.58     27.33 o 
  -3  -8   3     1231.82     1274.70     30.76 o 
  -2  -8   3      130.66      129.49     19.72 o 
  -1  -8   3      116.35      145.52     15.08 o 
   0  -8   3       20.26       37.74      7.95 o 
   1  -8   3      383.08      390.51     17.29 o 
   2  -8   3        3.23       16.78      7.98 o 
   3  -8   3      393.17      360.07     61.66 o 
   4  -8   3      250.28      199.64     33.01 o 
  -9  -7   3      334.00      287.56     39.97 o 
  -8  -7   3      276.61      251.82     26.07 o 
  -7  -7   3      647.64      652.02     36.65 o 
  -6  -7   3      217.82      241.61     18.84 o 
  -5  -7   3     3013.06     3163.53     39.14 o 
  -4  -7   3      527.46      503.98     20.61 o 
  -3  -7   3     3903.36     4107.12     49.39 o 
  -2  -7   3      675.99      702.91     32.06 o 
  -1  -7   3       27.92       18.83     13.22 o 
   0  -7   3      591.55      571.12     34.06 o 
   1  -7   3     1447.65     1536.62     26.75 o 
   2  -7   3      371.39      409.54     27.73 o 
   3  -7   3     1427.89     1518.90    136.91 o 
   4  -7   3     1072.81     1162.23     57.68 o 
   5  -7   3        0.83       25.96     14.93 o 
  -9  -6   3     1119.56     1067.35     37.87 o 
  -8  -6   3      241.08      250.59     23.08 o 
  -7  -6   3      416.61      443.66     33.11 o 
  -6  -6   3        0.96        9.06      5.14 o 
  -5  -6   3      936.10      916.65     22.86 o 
  -4  -6   3     1330.33     1361.28     48.59 o 
  -3  -6   3     2110.58     2224.96     43.24 o 
  -2  -6   3      353.91      327.46     11.62 o 
  -1  -6   3        1.08       18.30     23.18 o 
   0  -6   3      157.61      160.36     16.66 o 
   1  -6   3        0.95       23.54      5.94 o 
   2  -6   3      580.09      632.49     36.55 o 
   3  -6   3        3.04        4.01     10.14 o 
   4  -6   3     1155.28     1193.21     41.70 o 
   5  -6   3      231.09      232.86     24.05 o 
   6  -6   3       12.76       17.12     13.93 o 
  -9  -5   3       54.85       29.31     10.13 o 
  -8  -5   3      738.79      779.55     35.73 o 
  -7  -5   3     1269.29     1322.65     41.82 o 
  -6  -5   3     1444.21     1511.71     31.31 o 
  -5  -5   3        5.77       18.00      8.61 o 
  -4  -5   3       93.22       86.41     11.80 o 
  -3  -5   3      164.06      151.09     16.74 o 
  -2  -5   3     1086.67     1129.28     28.33 o 
  -1  -5   3      127.23      133.07     14.99 o 
   0  -5   3      239.52      244.94     13.51 o 
   1  -5   3      725.13      809.80     39.96 o 
   2  -5   3      190.65      211.40     15.84 o 
   3  -5   3      388.39      396.27     24.24 o 
   4  -5   3      838.37      801.01     42.49 o 
   5  -5   3       86.69       94.03     18.98 o 
   6  -5   3      169.71      212.07     26.05 o 
   7  -5   3       46.74       32.70     21.05 o 
  -9  -4   3       24.28       32.82     12.80 o 
  -8  -4   3      295.83      319.77     22.84 o 
  -7  -4   3      303.76      330.71     28.45 o 
  -6  -4   3     1429.43     1503.39     47.25 o 
  -5  -4   3      387.45      375.81     17.75 o 
  -4  -4   3      152.02      174.69     14.20 o 
  -3  -4   3     1315.73     1368.28     32.02 o 
  -2  -4   3       61.92       67.29      9.91 o 
  -1  -4   3      416.37      383.26     28.07 o 
   0  -4   3     1292.90     1341.41     28.26 o 
   1  -4   3     1900.39     1992.49     27.98 o 
   2  -4   3        0.16        6.74      6.35 o 
   3  -4   3        5.46       12.52      7.89 o 
   4  -4   3      279.35      250.19     22.52 o 
   5  -4   3     1539.21     1637.02     64.25 o 
   6  -4   3      129.76       97.68     46.13 o 
   7  -4   3        6.04       20.66      9.26 o 
  -9  -3   3       24.95       19.33      7.59 o 
  -8  -3   3      778.98      827.74     27.99 o 
  -7  -3   3      956.55     1006.51     32.73 o 
  -6  -3   3      313.10      372.29     40.35 o 
  -5  -3   3      391.82      464.65     29.72 o 
  -4  -3   3     1294.11     1353.42     22.64 o 
  -3  -3   3      229.77      262.56     15.26 o 
  -2  -3   3      687.84      721.71     15.25 o 
  -1  -3   3     2033.23     1941.68     19.76 o 
   0  -3   3      504.05      478.61     14.35 o 
   1  -3   3     2786.88     2777.27     32.04 o 
   2  -3   3      101.31      109.15     13.66 o 
   3  -3   3     2006.29     2037.78     25.74 o 
   4  -3   3     2146.68     2213.64     61.50 o 
   5  -3   3     4560.51     4654.53    158.44 o 
   6  -3   3      731.98      826.12     28.91 o 
   7  -3   3      106.24      115.43     18.29 o 
   8  -3   3       13.34       29.07     16.55 o 
  -9  -2   3       11.68       12.64     12.96 o 
  -8  -2   3      635.80      637.91     32.14 o 
  -7  -2   3     1082.91     1023.21     25.95 o 
  -6  -2   3      178.81      203.53     23.24 o 
  -5  -2   3       77.05       98.65     14.90 o 
  -4  -2   3      677.11      726.05     23.94 o 
  -3  -2   3      183.14      191.50     21.87 o 
  -2  -2   3      152.38      142.24      8.26 o 
  -1  -2   3     5076.19     5063.53     72.33 o 
   0  -2   3     6519.51     6639.70     77.18 o 
   1  -2   3     2451.58     2409.85     37.25 o 
   2  -2   3     1028.67      958.49     21.01 o 
   3  -2   3     1225.71     1186.29     30.33 o 
   4  -2   3     1055.79     1024.39     33.09 o 
   5  -2   3     2696.79     2764.12     57.63 o 
   6  -2   3     1541.90     1659.42     24.58 o 
   7  -2   3       31.80       48.13     15.03 o 
   8  -2   3       13.84       32.48     14.49 o 
   9  -2   3       71.53       43.07     16.19 o 
  -9  -1   3      147.74      129.60     26.21 o 
  -8  -1   3       11.06        2.03     12.57 o 
  -7  -1   3      222.57      221.74     20.86 o 
  -6  -1   3      142.72      144.63     17.94 o 
  -5  -1   3      402.63      429.29     16.87 o 
  -4  -1   3     1626.42     1626.52     34.11 o 
  -3  -1   3      183.47      180.42     14.64 o 
  -2  -1   3     1871.01     1986.14     38.42 o 
  -1  -1   3       20.52       13.33      4.08 o 
   0  -1   3     3840.86     3768.53     63.76 o 
   1  -1   3     1008.94      921.16     18.83 o 
   2  -1   3     3639.93     3596.63     40.86 o 
   3  -1   3      649.04      644.80     24.51 o 
   4  -1   3       57.90       54.79     10.47 o 
   5  -1   3       44.43       33.67     24.80 o 
   6  -1   3      516.93      505.22     19.79 o 
   7  -1   3       22.95       34.79      7.69 o 
   8  -1   3       40.95       43.26     21.11 o 
   9  -1   3      396.47      405.00     59.53 o 
  -9   0   3      365.50      377.05     46.18 o 
  -8   0   3      551.66      528.66     38.78 o 
  -7   0   3       26.02       31.49     13.57 o 
  -6   0   3       93.12      111.05     17.69 o 
  -5   0   3        3.89        8.90     10.31 o 
  -4   0   3     3705.38     3716.19     61.67 o 
  -3   0   3     5136.60     5135.84     67.37 o 
  -2   0   3     8159.50     8226.91    118.60 o 
  -1   0   3    13249.74    13912.74    258.92 o 
   0   0   3     2698.66     2773.24     23.72 o 
   1   0   3     5027.29     4913.89     36.56 o 
   2   0   3    10741.86    10592.97     91.98 o 
   3   0   3     1189.28     1090.67     21.31 o 
   4   0   3       44.47       21.26      7.77 o 
   5   0   3       23.57       19.79     13.20 o 
   6   0   3        6.03        1.63     10.49 o 
   7   0   3      119.00       89.18     12.38 o 
   8   0   3       49.32       46.84     12.10 o 
   9   0   3      141.32       97.54     28.92 o 
  -9   1   3      154.44      139.86     40.67 o 
  -8   1   3       13.92       33.61     18.65 o 
  -7   1   3     1062.84     1019.21     37.37 o 
  -6   1   3       50.50       40.81     13.32 o 
  -5   1   3        1.43        2.31      8.07 o 
  -4   1   3     1563.04     1614.00     20.25 o 
  -3   1   3     2817.26     2653.86     47.65 o 
  -2   1   3     2697.85     2757.12     27.34 o 
  -1   1   3      569.10      575.46     11.20 o 
   0   1   3     1214.58     1248.40     21.15 o 
   1   1   3     6227.18     6326.62     73.37 o 
   2   1   3       93.52      112.07     11.90 o 
   3   1   3     1868.00     1699.68     24.85 o 
   4   1   3      378.11      420.48     15.43 o 
   5   1   3     1355.71     1313.60     19.71 o 
   6   1   3        2.43        6.48      6.95 o 
   7   1   3     1676.50     1737.84     35.94 o 
   8   1   3      129.18      126.68     15.51 o 
   9   1   3      246.65      217.52     33.23 o 
  10   1   3      164.82      104.48     32.60 o 
  -8   2   3       72.89       47.05     20.93 o 
  -7   2   3      217.49      189.01     34.35 o 
  -6   2   3        0.62        9.50     27.20 o 
  -5   2   3       11.28       12.71     13.99 o 
  -4   2   3       46.78       31.01      5.98 o 
  -3   2   3     3694.44     3643.55     73.81 o 
  -2   2   3        5.72       12.72      9.14 o 
  -1   2   3      926.46      996.67     12.84 o 
   0   2   3        3.61       -1.29      2.61 o 
   2   2   3     1498.86     1482.09     20.42 o 
   3   2   3      794.40      720.71     12.04 o 
   4   2   3      424.92      443.25      9.23 o 
   5   2   3     1407.27     1436.00     54.05 o 
   6   2   3       91.78      101.98     12.40 o 
   7   2   3     1154.61     1239.23     37.26 o 
   8   2   3      627.08      653.25     31.13 o 
   9   2   3       51.64       57.38     13.10 o 
  10   2   3      521.22      455.12     88.92 o 
  -8   3   3      162.07      154.95     27.91 o 
  -7   3   3       46.80       16.10     15.68 o 
  -6   3   3      403.43      403.35     33.51 o 
  -5   3   3       70.69      108.63     20.82 o 
  -4   3   3      123.34      143.55     18.95 o 
  -3   3   3     1491.72     1469.11     29.72 o 
  -2   3   3     1697.54     1747.51     73.78 o 
  -1   3   3      117.21       97.21     10.09 o 
   0   3   3      921.21      898.39     17.78 o 
   1   3   3     4333.79     4422.34     52.51 o 
   2   3   3     2671.79     2616.72     37.53 o 
   3   3   3       24.64       18.88      2.70 o 
   4   3   3     1652.35     1621.64     23.87 o 
   5   3   3      179.24      169.90     18.39 o 
   6   3   3       27.88       17.96     10.86 o 
   7   3   3      846.47      790.44     27.33 o 
   8   3   3      780.29      744.94     52.06 o 
   9   3   3      225.10      250.43     23.69 o 
  10   3   3      403.60      384.09     29.31 o 
  -8   4   3       90.99       39.30     12.94 o 
  -7   4   3      430.23      411.79     41.02 o 
  -6   4   3     3335.12     3483.04    102.28 o 
  -5   4   3        0.95       -4.92     14.18 o 
  -4   4   3        9.56       20.18     10.75 o 
  -3   4   3     1358.59     1433.16     42.28 o 
  -2   4   3     8086.28     8515.66     96.89 o 
  -1   4   3     1217.00     1136.60     16.75 o 
   0   4   3     1754.10     1677.46     17.76 o 
   1   4   3      753.96      773.41     13.86 o 
   2   4   3      533.48      539.11     10.41 o 
   3   4   3      210.72      222.05     18.74 o 
   4   4   3     1969.84     2034.68     35.45 o 
   5   4   3     3150.66     3156.20     53.60 o 
   6   4   3      606.69      588.21     14.21 o 
   7   4   3     2041.69     2010.77     48.03 o 
   8   4   3       84.64       62.85     14.57 o 
   9   4   3       17.62       18.50     28.01 o 
  10   4   3       61.29       64.83     30.03 o 
  -7   5   3      205.27      205.41     29.71 o 
  -6   5   3     1792.17     1920.20     77.75 o 
  -5   5   3     1471.74     1605.63     53.93 o 
  -4   5   3       61.23       66.71     23.13 o 
  -3   5   3      796.98      815.43     40.30 o 
  -2   5   3     2638.87     2615.15     76.88 o 
  -1   5   3     2576.07     2653.64     29.38 o 
   0   5   3     1224.94     1336.11     25.71 o 
   1   5   3     4698.49     4935.91     78.93 o 
   2   5   3     1226.16     1311.01     20.76 o 
   3   5   3       26.74       17.50      3.82 o 
   4   5   3      104.86      105.81     11.45 o 
   5   5   3     2256.21     2359.49     64.53 o 
   6   5   3      773.28      788.41     22.84 o 
   7   5   3      923.23      904.47     38.15 o 
   8   5   3        0.59       -7.59     14.61 o 
   9   5   3      710.67      747.66     46.57 o 
  10   5   3      321.88      313.03     31.51 o 
  -6   6   3      186.28      191.13     28.26 o 
  -5   6   3      927.54      963.71     41.73 o 
  -4   6   3      276.88      294.70     26.87 o 
  -3   6   3        8.17      -10.93     10.93 o 
  -2   6   3      332.14      358.23     27.34 o 
  -1   6   3     1419.04     1379.43     29.83 o 
   0   6   3     1050.97     1146.12     30.90 o 
   1   6   3        3.02       13.42      4.29 o 
   2   6   3       35.23       48.58      8.49 o 
   3   6   3        2.50        7.78      2.37 o 
   4   6   3       36.35       41.97      8.35 o 
   5   6   3      577.97      623.81     57.81 o 
   6   6   3      116.16       81.71     24.22 o 
   7   6   3       76.22       59.56     21.68 o 
   8   6   3        8.89       14.16     12.32 o 
   9   6   3     1280.49     1207.71     42.61 o 
  10   6   3      282.58      295.77     31.12 o 
  -5   7   3      372.19      273.98     55.47 o 
  -4   7   3       12.87       27.64     10.93 o 
  -3   7   3      152.32      193.03     24.41 o 
  -2   7   3       10.48       20.88      9.84 o 
  -1   7   3      123.21      110.16     15.10 o 
   0   7   3       34.51       51.60     10.08 o 
   1   7   3       16.81       16.07      7.45 o 
   2   7   3      247.53      275.79     20.12 o 
   3   7   3      339.30      360.19     22.02 o 
   4   7   3        0.84       27.42     14.43 o 
   5   7   3       86.21       86.73     15.44 o 
   6   7   3     2075.97     2148.63     36.49 o 
   7   7   3       99.05       88.39     17.80 o 
   8   7   3        0.88       11.47     14.10 o 
   9   7   3      266.91      224.25     22.89 o 
  -4   8   3      597.72      582.76     44.78 o 
  -3   8   3       14.42        7.55     17.01 o 
  -2   8   3        3.32       16.04      8.13 o 
  -1   8   3      136.92      151.85     22.16 o 
   0   8   3      446.23      465.48     22.24 o 
   1   8   3        3.06        7.58      5.34 o 
   2   8   3     1706.00     1771.65     32.78 o 
   3   8   3     1067.44     1083.65     33.28 o 
   4   8   3       22.65       17.95      9.27 o 
   5   8   3       26.49       16.64      8.83 o 
   6   8   3     1474.29     1726.81     79.65 o 
   7   8   3     1383.33     1459.26     61.76 o 
   8   8   3      728.36      772.46     56.78 o 
   9   8   3      198.96      222.31     29.36 o 
  -3   9   3       71.56       72.58     22.89 o 
  -2   9   3        9.05       16.11     11.92 o 
  -1   9   3       66.28       76.85     18.56 o 
   0   9   3      525.28      567.66     29.40 o 
   1   9   3     1251.80     1249.79     32.55 o 
   2   9   3     2342.56     2322.58     58.44 o 
   3   9   3     2136.26     2243.90     67.58 o 
   4   9   3       51.43       43.07     17.10 o 
   5   9   3       44.31       46.72     13.78 o 
   6   9   3      721.19      775.31     59.45 o 
   7   9   3     1124.17     1154.22    106.78 o 
   8   9   3      129.04      114.79     21.36 o 
  -2  10   3       22.17       20.26     11.32 o 
  -1  10   3      124.28       96.82     14.59 o 
   0  10   3       66.59       54.39     16.23 o 
   1  10   3      111.22       94.92     16.19 o 
   2  10   3      147.24      136.44     27.12 o 
   3  10   3      979.49      871.08     79.90 o 
   4  10   3      188.27      134.01     20.74 o 
   5  10   3       43.77       45.89     29.80 o 
   6  10   3        0.58        5.81     14.84 o 
   7  10   3      476.62      403.05     69.08 o 
   0  11   3      298.26      245.05     76.27 o 
   1  11   3        2.56       -5.38     15.99 o 
   3  11   3       85.70       63.34     20.94 o 
   4  11   3       80.04       82.31     18.58 o 
   5  11   3      163.50      156.90     35.28 o 
   6  11   3       24.92       12.98     10.25 o 
  -5 -10   4       23.89       27.52      9.85 o 
  -4 -10   4      360.29      377.20     40.56 o 
  -3 -10   4      118.95      124.89     19.13 o 
  -2 -10   4       22.09        4.39     12.80 o 
  -1 -10   4       79.68       62.94     11.69 o 
   0 -10   4      174.59      144.04     16.03 o 
  -7  -9   4      221.41      147.57     61.20 o 
  -6  -9   4       85.49       57.50     44.06 o 
  -5  -9   4        1.33        7.54      9.34 o 
  -4  -9   4       56.56       64.27     10.88 o 
  -3  -9   4       48.63       33.01      8.26 o 
  -2  -9   4      330.74      352.70     19.63 o 
  -1  -9   4       28.46       15.78      6.38 o 
   0  -9   4      182.80      163.99     18.32 o 
   1  -9   4       43.15       35.79      9.72 o 
   2  -9   4        5.21       14.19     12.62 o 
  -8  -8   4        1.91       11.68      7.33 o 
  -7  -8   4      621.17      627.01     29.65 o 
  -6  -8   4       39.79       39.42     10.94 o 
  -5  -8   4        3.92        4.43      8.88 o 
  -4  -8   4       94.29       99.51     24.94 o 
  -3  -8   4       78.63       80.92     19.91 o 
  -2  -8   4        2.50       61.22     15.08 o 
  -1  -8   4       35.46       43.77     10.67 o 
   0  -8   4     1186.43     1198.21     25.69 o 
   1  -8   4      236.19      254.88     17.58 o 
   2  -8   4       54.48       33.90      9.79 o 
   3  -8   4       30.70       31.31     11.13 o 
   4  -8   4     1215.70     1159.64     69.80 o 
  -8  -7   4      813.65      843.63    104.22 o 
  -7  -7   4     1245.42     1382.53     51.43 o 
  -6  -7   4     1003.45     1039.52     33.97 o 
  -5  -7   4        9.84       14.81      7.43 o 
  -4  -7   4       59.30       58.60     12.30 o 
  -3  -7   4      121.48      111.69     15.36 o 
  -2  -7   4     1773.19     1770.61     33.94 o 
  -1  -7   4      372.37      360.25     19.08 o 
   0  -7   4     3736.03     3972.35     46.19 o 
   1  -7   4      589.05      615.32     41.44 o 
   2  -7   4      155.55      146.38     18.22 o 
   3  -7   4       11.29       21.25      6.29 o 
   4  -7   4      683.45      656.79     35.57 o 
   5  -7   4      502.27      431.13     54.68 o 
  -9  -6   4      157.82      156.52     18.38 o 
  -8  -6   4      883.51      922.92     26.15 o 
  -7  -6   4      111.87      113.14     12.02 o 
  -6  -6   4     1823.07     1997.05     68.87 o 
  -5  -6   4      357.16      350.40     17.56 o 
  -4  -6   4       20.78       23.67      7.56 o 
  -3  -6   4      163.83      164.77     19.91 o 
  -2  -6   4       96.31       97.46     15.16 o 
  -1  -6   4      395.17      393.27     17.13 o 
   0  -6   4     1841.75     1933.75     43.28 o 
   1  -6   4     1884.60     1920.20     53.63 o 
   2  -6   4       73.85       70.40     11.18 o 
   3  -6   4       19.05       17.64      7.63 o 
   4  -6   4      342.28      408.75     33.57 o 
   5  -6   4     1405.98     1420.63     54.60 o 
   6  -6   4        7.33       -7.85     14.25 o 
  -9  -5   4      330.76      252.70     38.77 o 
  -8  -5   4      327.06      334.20     36.96 o 
  -7  -5   4       22.03       20.54      8.70 o 
  -6  -5   4        8.45       20.06      8.28 o 
  -5  -5   4        8.54        0.97     10.26 o 
  -4  -5   4       44.10       48.48      9.96 o 
  -3  -5   4     1223.44     1213.44     27.84 o 
  -2  -5   4      424.09      395.11     17.29 o 
  -1  -5   4       91.66      104.48     13.63 o 
   0  -5   4      306.04      330.70     19.65 o 
   1  -5   4     1970.10     2001.38     39.94 o 
   2  -5   4       30.11       49.00     10.19 o 
   3  -5   4      498.47      486.50     21.98 o 
   4  -5   4        7.03        9.00      5.87 o 
   5  -5   4      205.35      240.92     30.18 o 
   6  -5   4       12.99        9.63      7.97 o 
   7  -5   4        1.04       10.14     17.70 o 
  -9  -4   4      458.00      479.46     78.09 o 
  -8  -4   4       45.68       53.99     15.09 o 
  -7  -4   4      443.36      474.67     22.32 o 
  -6  -4   4      908.57      953.19     32.21 o 
  -5  -4   4      235.19      236.91     18.88 o 
  -4  -4   4      586.01      664.40     21.44 o 
  -3  -4   4      590.19      579.54     16.83 o 
  -2  -4   4     2616.70     2710.13     30.50 o 
  -1  -4   4      463.74      500.68     19.07 o 
   0  -4   4       65.71       67.12      9.41 o 
   1  -4   4     1020.73     1074.14     26.26 o 
   2  -4   4      898.67      872.37     50.17 o 
   3  -4   4       46.06       37.99      9.69 o 
   4  -4   4       54.16       48.52      9.25 o 
   5  -4   4      452.18      458.77     21.42 o 
   6  -4   4      382.58      332.67     45.86 o 
   7  -4   4       22.39       48.23     17.53 o 
  -9  -3   4       15.78       32.55      8.70 o 
  -8  -3   4      100.80      105.66     17.74 o 
  -7  -3   4      370.37      344.35     30.81 o 
  -6  -3   4      242.29      218.57     32.66 o 
  -5  -3   4      840.10      903.64     28.24 o 
  -4  -3   4     1451.51     1453.21     22.32 o 
  -3  -3   4      205.58      214.28     20.58 o 
  -2  -3   4     6293.15     6057.60    117.43 o 
  -1  -3   4      412.22      436.62     11.07 o 
   0  -3   4     1874.41     1841.27     36.87 o 
   1  -3   4     4938.86     4886.74     95.58 o 
   2  -3   4     8894.68     9467.78    110.14 o 
   3  -3   4      297.77      346.94     48.25 o 
   4  -3   4       60.20       48.44      9.70 o 
   5  -3   4      146.47      136.80     18.81 o 
   6  -3   4      977.23      990.00     49.52 o 
   7  -3   4      170.06      175.75     46.54 o 
   8  -3   4      661.96      652.93     39.09 o 
  -9  -2   4       56.40       43.10     24.22 o 
  -8  -2   4      223.34      189.92     23.64 o 
  -7  -2   4      761.10      726.07     24.52 o 
  -6  -2   4        5.10        2.65     11.37 o 
  -5  -2   4      193.55      171.48     23.85 o 
  -4  -2   4     6265.68     6598.28     76.33 o 
  -3  -2   4     4477.72     4846.71     77.83 o 
  -2  -2   4     1109.44     1060.19     14.01 o 
  -1  -2   4       42.88       38.18      4.36 o 
   0  -2   4     5085.00     5140.16     69.67 o 
   1  -2   4     1861.05     1832.43     19.32 o 
   2  -2   4     7566.84     8042.75     51.40 o 
   3  -2   4     1582.19     1523.29     27.32 o 
   4  -2   4       69.68       94.32     16.85 o 
   5  -2   4      399.50      403.13     28.32 o 
   6  -2   4      214.08      215.69     21.68 o 
   7  -2   4      241.82      279.68     18.22 o 
   8  -2   4       58.99       72.28     15.64 o 
  -9  -1   4      107.26      101.10     22.95 o 
  -8  -1   4      211.97      228.10     30.64 o 
  -7  -1   4      720.34      729.35     23.13 o 
  -6  -1   4      121.82      131.19     29.59 o 
  -5  -1   4      544.06      570.92     20.90 o 
  -4  -1   4     2142.29     2183.81     30.08 o 
  -3  -1   4     1041.84      944.98     19.58 o 
  -2  -1   4     1183.13     1137.93     21.50 o 
  -1  -1   4     8510.73     9233.51     86.22 o 
   0  -1   4     1139.65     1254.81     15.26 o 
   1  -1   4       39.75       33.40      6.45 o 
   2  -1   4      679.75      731.04     16.46 o 
   3  -1   4     1726.88     1898.23     75.56 o 
   4  -1   4       31.10       44.79      8.74 o 
   5  -1   4      274.09      257.13     36.39 o 
   6  -1   4      412.50      410.46     20.16 o 
   7  -1   4       25.60       22.72      9.31 o 
   8  -1   4      153.45      142.68     14.13 o 
   9  -1   4      316.04      259.44     30.36 o 
  -9   0   4        8.04       19.39     12.26 o 
  -8   0   4      331.75      292.17     31.44 o 
  -7   0   4     1206.62     1238.35     43.83 o 
  -6   0   4     1216.69     1225.12     30.41 o 
  -5   0   4     4368.11     4544.47     77.85 o 
  -4   0   4      581.84      635.53     25.73 o 
  -3   0   4     3948.39     4139.27     77.09 o 
  -2   0   4      647.69      648.97      8.89 o 
  -1   0   4     2296.16     2166.72     23.08 o 
   0   0   4     1238.10     1307.54     21.98 o 
   1   0   4       32.42       36.44      5.32 o 
   2   0   4      371.64      347.47      8.83 o 
   3   0   4      345.19      371.91     13.87 o 
   4   0   4     1591.79     1709.21     38.00 o 
   5   0   4       46.27       46.18     10.38 o 
   6   0   4     1915.95     1963.76     46.33 o 
   7   0   4       51.95       45.65     16.48 o 
   8   0   4       36.49       40.37     12.74 o 
   9   0   4       18.69        2.47     11.41 o 
  -9   1   4        5.49        2.87     14.10 o 
  -8   1   4        6.23        9.97     10.97 o 
  -7   1   4     1635.73     1668.74     75.59 o 
  -6   1   4     1627.52     1650.64     52.75 o 
  -5   1   4      420.74      421.14     20.44 o 
  -4   1   4      742.92      802.21     23.20 o 
  -3   1   4     2564.35     2602.52     36.89 o 
  -2   1   4     1127.17     1048.53     11.70 o 
  -1   1   4     1733.53     1658.93     15.26 o 
   0   1   4      797.12      756.20     17.76 o 
   1   1   4      204.28      204.24      6.23 o 
   2   1   4      177.93      172.06     12.38 o 
   3   1   4      147.70      123.21      7.18 o 
   4   1   4     6529.13     6418.66    103.01 o 
   5   1   4      657.26      660.75     26.60 o 
   6   1   4      626.12      581.25     25.41 o 
   7   1   4       62.19       76.43     11.21 o 
   8   1   4      597.91      613.35     18.30 o 
   9   1   4      352.05      384.21     57.24 o 
  -8   2   4        3.63       12.03     12.71 o 
  -7   2   4      450.52      393.61     48.46 o 
  -6   2   4      742.19      749.74     46.83 o 
  -5   2   4        7.94       10.76     16.79 o 
  -4   2   4      208.39      204.03     29.40 o 
  -3   2   4     3870.39     3988.58     60.22 o 
  -2   2   4     4140.63     4022.23     43.43 o 
  -1   2   4       77.41       73.74      5.04 o 
   0   2   4      596.46      516.77      9.66 o 
   1   2   4      118.01      119.46      5.26 o 
   2   2   4     2313.70     2382.35     22.21 o 
   3   2   4      245.49      254.54      7.17 o 
   4   2   4     2291.52     2138.54     31.09 o 
   5   2   4      987.22      913.52     20.94 o 
   6   2   4     2309.85     2411.82     51.38 o 
   7   2   4     1108.26     1075.45     28.32 o 
   8   2   4      337.52      294.23     19.84 o 
   9   2   4      584.75      504.69     59.85 o 
  10   2   4      668.31      744.94     44.22 o 
  -8   3   4       26.73       17.06     14.19 o 
  -7   3   4       65.02       62.90     15.37 o 
  -6   3   4      515.67      546.88     27.56 o 
  -5   3   4      301.79      316.50     31.95 o 
  -4   3   4        1.43      -13.24     13.24 o 
  -3   3   4        1.60       15.58      8.95 o 
  -2   3   4     4213.19     4141.43    114.93 o 
  -1   3   4     2008.03     2054.15     23.56 o 
   0   3   4      196.58      202.71      9.30 o 
   1   3   4     2254.57     2297.61     25.70 o 
   2   3   4      112.59       88.53     13.39 o 
   3   3   4      788.22      812.56     41.55 o 
   4   3   4      285.10      276.34      7.95 o 
   5   3   4     1676.67     1611.81     40.41 o 
   6   3   4      788.64      775.78     22.42 o 
   7   3   4     1039.54     1033.61     25.42 o 
   8   3   4      104.44      100.44     26.39 o 
   9   3   4      169.39      122.08     33.67 o 
  10   3   4       11.21       27.04     17.22 o 
  -7   4   4      127.55       93.55     28.44 o 
  -6   4   4      686.46      735.66     38.88 o 
  -5   4   4     1961.54     2030.19     47.14 o 
  -4   4   4        3.16       33.55     12.85 o 
  -3   4   4     1594.07     1702.24     44.06 o 
  -2   4   4       94.18      101.04     29.41 o 
  -1   4   4      355.67      366.74     16.16 o 
   0   4   4       10.43        6.17      3.98 o 
   1   4   4     3524.83     3524.47     37.81 o 
   2   4   4     4697.97     4818.15     93.13 o 
   3   4   4     3918.75     3990.88    102.49 o 
   4   4   4     1037.71     1019.91     28.66 o 
   5   4   4       57.07       47.49      5.64 o 
   6   4   4      426.21      383.41     12.62 o 
   7   4   4      299.85      295.42     24.80 o 
   8   4   4      912.48      911.82     34.20 o 
   9   4   4       19.77        9.65     10.38 o 
  10   4   4       56.22       29.98     10.11 o 
  -7   5   4        5.61       -6.16     13.69 o 
  -6   5   4      211.68      200.82     27.08 o 
  -5   5   4     1592.95     1664.81     41.01 o 
  -4   5   4      979.14     1011.66     29.65 o 
  -3   5   4      908.77      926.52     35.14 o 
  -2   5   4      862.13      875.06     34.09 o 
  -1   5   4        5.67       14.05      6.48 o 
   0   5   4       90.06      128.74     14.03 o 
   1   5   4       10.56       13.10      5.03 o 
   2   5   4     6418.70     6412.21    101.09 o 
   3   5   4      519.89      464.71     22.00 o 
   4   5   4     1541.60     1670.60     44.88 o 
   5   5   4      229.65      243.26     33.16 o 
   6   5   4     1467.78     1507.85     57.31 o 
   7   5   4      324.06      338.37     24.38 o 
   8   5   4      369.24      354.52     40.87 o 
   9   5   4      110.10       59.81     30.65 o 
  10   5   4      136.12      101.00     31.28 o 
  -6   6   4       51.98       63.82     18.33 o 
  -5   6   4       33.37       33.81     15.90 o 
  -4   6   4      148.46      173.23     26.63 o 
  -3   6   4      166.62      201.88     18.28 o 
  -2   6   4      509.13      533.41     38.08 o 
  -1   6   4      162.51      160.09     13.68 o 
   0   6   4        0.93        9.52      9.59 o 
   1   6   4        6.35        6.14      5.66 o 
   2   6   4     3419.92     3557.91     85.50 o 
   3   6   4      123.44      113.96      7.65 o 
   4   6   4        0.66       16.59      6.72 o 
   5   6   4      894.11     1069.76     36.40 o 
   6   6   4     1631.16     1596.10    134.20 o 
   7   6   4      695.66      705.76     61.57 o 
   8   6   4      223.97      207.19     38.46 o 
   9   6   4       71.33       38.05     12.67 o 
  10   6   4      251.76      213.35     40.80 o 
  -5   7   4        6.78       34.79     15.59 o 
  -4   7   4        3.88       -0.67      9.77 o 
  -3   7   4      417.41      442.45     50.34 o 
  -2   7   4       78.52       75.56     11.78 o 
  -1   7   4      147.04      149.95     19.58 o 
   0   7   4      290.87      308.29     19.69 o 
   1   7   4      250.42      285.93     17.89 o 
   2   7   4      569.26      536.67     41.86 o 
   3   7   4     1217.60     1111.74     60.71 o 
   4   7   4        1.63       13.78      9.28 o 
   5   7   4       97.80      102.51     17.43 o 
   6   7   4     1154.45     1135.52     45.90 o 
   7   7   4      452.21      539.73     88.16 o 
   8   7   4        4.67       12.55     15.91 o 
   9   7   4      369.64      430.85     65.48 o 
  -4   8   4       36.00       52.01     26.85 o 
  -3   8   4       59.98       62.80     14.67 o 
  -2   8   4      391.48      428.79     25.51 o 
  -1   8   4     1058.70     1131.58     56.06 o 
   0   8   4      227.28      217.34     18.50 o 
   1   8   4      134.69      142.18     15.14 o 
   2   8   4      415.52      429.61     23.32 o 
   3   8   4     3681.43     3876.32     81.00 o 
   4   8   4      601.77      620.04     21.82 o 
   5   8   4      925.41      917.62     33.77 o 
   6   8   4       72.99       98.49     19.85 o 
   7   8   4      156.65      165.00     23.42 o 
   8   8   4        1.51       -6.29     15.65 o 
   9   8   4      198.37      175.13     28.18 o 
  -3   9   4      365.82      299.29     54.41 o 
  -2   9   4      809.92      712.43     69.58 o 
  -1   9   4     2519.70     2606.35     78.74 o 
   0   9   4     1030.42     1070.66     30.90 o 
   1   9   4        5.77       13.22      6.93 o 
   2   9   4       66.44       83.46     14.79 o 
   3   9   4     1180.49     1232.42     45.85 o 
   4   9   4      569.59      620.03     27.37 o 
   5   9   4      416.01      414.54     40.37 o 
   6   9   4      146.89      176.62     23.75 o 
   7   9   4      115.68       86.23     22.11 o 
   8   9   4      193.84      176.51     21.89 o 
  -2  10   4      117.39      101.25     21.80 o 
  -1  10   4     1032.25     1110.51     58.72 o 
   0  10   4      493.39      431.30     49.19 o 
   1  10   4        1.33       49.87     25.57 o 
   2  10   4        7.92       22.09     11.45 o 
   3  10   4      299.16      289.94     38.75 o 
   4  10   4      416.55      343.76     55.13 o 
   5  10   4        9.81       28.25     10.49 o 
   6  10   4        8.38        8.44      6.44 o 
   7  10   4       70.91       61.03     22.93 o 
   0  11   4       37.76       29.08     17.54 o 
   1  11   4        6.15       13.35     21.70 o 
   2  11   4       47.43       61.12     20.34 o 
   3  11   4       70.79       57.98     24.74 o 
   4  11   4       12.76        5.53      8.32 o 
   5  11   4       76.51       77.68     16.35 o 
   6  11   4        7.31        8.20      7.62 o 
  -4 -10   5       85.17       54.03     13.20 o 
  -3 -10   5       91.97       76.66     12.51 o 
  -2 -10   5        1.96        9.83      8.36 o 
  -1 -10   5       89.52       76.06     18.89 o 
  -6  -9   5       15.19       27.03     17.42 o 
  -5  -9   5      366.21      341.07     31.56 o 
  -4  -9   5      125.85      145.16     23.19 o 
  -3  -9   5      131.76      107.55     23.11 o 
  -2  -9   5      129.05       93.85     35.50 o 
  -1  -9   5        7.54       13.07      6.90 o 
   0  -9   5      466.88      405.98     41.33 o 
   1  -9   5        5.51       10.50      8.30 o 
   2  -9   5       24.71        4.06     14.28 o 
  -7  -8   5       55.93       33.56     13.46 o 
  -6  -8   5      305.40      297.58     38.52 o 
  -5  -8   5       68.97       45.10     14.84 o 
  -4  -8   5      332.53      286.34     31.64 o 
  -3  -8   5      472.23      476.25     20.00 o 
  -2  -8   5      119.09       72.29     16.95 o 
  -1  -8   5       55.23       50.65     18.02 o 
   0  -8   5     1008.07      998.93     49.14 o 
   1  -8   5     1435.73     1470.26     48.95 o 
   2  -8   5       19.07       15.89      5.78 o 
   3  -8   5      250.85      237.96     33.45 o 
  -8  -7   5        9.16       -8.31     16.72 o 
  -7  -7   5       83.40       61.77     11.37 o 
  -6  -7   5      150.74      158.49     18.46 o 
  -5  -7   5      167.38      172.10     22.39 o 
  -4  -7   5     1796.01     1866.71     47.81 o 
  -3  -7   5     4561.25     4823.63     66.89 o 
  -2  -7   5      242.74      247.21     21.23 o 
  -1  -7   5       37.99       31.86      8.35 o 
   0  -7   5        3.94       27.71     10.68 o 
   1  -7   5     2026.98     2161.64     54.69 o 
   2  -7   5      777.68      849.62     43.92 o 
   3  -7   5     1140.81     1229.72     49.95 o 
   4  -7   5       75.15       49.59     23.40 o 
  -8  -6   5      134.66       90.93     18.28 o 
  -7  -6   5      316.94      279.19     24.97 o 
  -6  -6   5       61.58       60.51     17.60 o 
  -5  -6   5     1016.88     1033.75     26.58 o 
  -4  -6   5      336.69      331.35     15.66 o 
  -3  -6   5     2713.82     2866.59     62.27 o 
  -2  -6   5     1689.84     1648.30     42.08 o 
  -1  -6   5       13.51       19.63      8.58 o 
   0  -6   5       63.63       36.58     10.89 o 
   1  -6   5     2157.96     2190.65     40.47 o 
   2  -6   5      144.32      124.15     13.60 o 
   3  -6   5        2.21       21.84     10.70 o 
   4  -6   5       97.69       89.62     21.69 o 
   5  -6   5      182.22      170.20     21.87 o 
  -9  -5   5       64.39       64.80     13.67 o 
  -8  -5   5        2.08       13.08      7.88 o 
  -7  -5   5        1.93        6.95      7.20 o 
  -6  -5   5     1560.39     1636.66     41.17 o 
  -5  -5   5        7.87       23.30     15.41 o 
  -4  -5   5      148.01      141.36     18.36 o 
  -3  -5   5      909.55      933.96     29.29 o 
  -2  -5   5      561.22      519.48     18.93 o 
  -1  -5   5      254.39      263.27     13.31 o 
   0  -5   5       33.29       22.61      8.24 o 
   1  -5   5      303.20      291.74     15.08 o 
   2  -5   5      449.46      497.49     22.49 o 
   3  -5   5       38.79       47.74      8.93 o 
   4  -5   5       84.49       57.77      9.11 o 
   5  -5   5       61.49       33.54      9.42 o 
   6  -5   5       56.93       55.65     18.70 o 
  -9  -4   5       96.84       46.15     14.26 o 
  -8  -4   5       90.36       91.85     18.76 o 
  -7  -4   5      209.89      198.27     21.97 o 
  -6  -4   5      608.23      638.54     23.33 o 
  -5  -4   5       81.78       89.47     15.34 o 
  -4  -4   5       73.07       67.87     11.19 o 
  -3  -4   5      211.68      215.47     16.88 o 
  -2  -4   5      392.16      367.72     15.45 o 
  -1  -4   5      100.82      108.56     12.04 o 
   0  -4   5      954.74     1014.78     31.34 o 
   1  -4   5      319.55      336.51     25.01 o 
   2  -4   5      413.26      383.68     24.60 o 
   3  -4   5        5.18       21.36      8.94 o 
   4  -4   5      167.28      182.97     16.22 o 
   5  -4   5      314.95      296.14     38.37 o 
   6  -4   5        0.79       19.74     11.31 o 
   7  -4   5       87.70       62.08     20.74 o 
  -9  -3   5       59.76       67.22     15.71 o 
  -8  -3   5      360.92      367.08     54.54 o 
  -7  -3   5      822.95      801.52     49.25 o 
  -6  -3   5      779.67      867.13     31.80 o 
  -5  -3   5     1601.70     1707.77     42.90 o 
  -4  -3   5     1159.03     1176.70     30.37 o 
  -3  -3   5     1475.73     1488.61     21.71 o 
  -2  -3   5     6763.45     6539.63    135.88 o 
  -1  -3   5     4554.01     4221.63     82.29 o 
   0  -3   5       69.85       63.67      6.94 o 
   1  -3   5      128.04      149.36     15.18 o 
   2  -3   5      427.96      430.52     20.28 o 
   3  -3   5      501.65      509.76     21.89 o 
   4  -3   5      813.94      747.53     39.93 o 
   5  -3   5     2031.24     2333.31     59.72 o 
   6  -3   5     1348.66     1451.05    103.71 o 
   7  -3   5      231.44      229.17     23.16 o 
   8  -3   5        0.47       20.76     11.11 o 
  -9  -2   5       24.14       20.63     15.05 o 
  -8  -2   5      706.99      733.93     38.37 o 
  -7  -2   5     2327.37     2464.49     66.02 o 
  -6  -2   5     1015.81     1104.29     57.08 o 
  -5  -2   5      909.69      955.81     34.95 o 
  -4  -2   5      237.45      259.96     26.85 o 
  -3  -2   5     3287.19     3804.09     47.60 o 
  -2  -2   5     3482.87     3641.26     50.86 o 
  -1  -2   5     3414.34     3233.81     61.10 o 
   0  -2   5     1434.27     1423.84     25.59 o 
   1  -2   5      213.28      171.94     18.35 o 
   2  -2   5     1328.31     1434.26     19.84 o 
   3  -2   5      340.59      329.66     22.95 o 
   4  -2   5      972.48     1038.48     31.64 o 
   5  -2   5     1081.70     1214.56     32.21 o 
   6  -2   5     1359.90     1344.79     29.74 o 
   7  -2   5       99.43      101.84     13.67 o 
   8  -2   5       13.24       17.47     36.09 o 
  -9  -1   5      166.26      152.44     23.72 o 
  -8  -1   5       12.92       11.68     13.45 o 
  -7  -1   5     2398.37     2463.37     61.53 o 
  -6  -1   5      763.14      791.11     37.48 o 
  -5  -1   5      432.36      465.09     23.05 o 
  -4  -1   5      518.62      556.69     24.33 o 
  -3  -1   5      328.69      315.59     14.21 o 
  -2  -1   5        0.77       14.33     10.62 o 
  -1  -1   5      256.29      263.38     18.64 o 
   0  -1   5      313.39      373.43     38.54 o 
   1  -1   5       11.53       26.38      6.96 o 
   2  -1   5     1320.54     1370.15     59.29 o 
   3  -1   5       85.85       79.51     10.84 o 
   4  -1   5      169.19      163.39     17.22 o 
   5  -1   5        3.21       11.66      9.36 o 
   6  -1   5      572.70      590.21     21.19 o 
   7  -1   5        2.15       -4.15     13.13 o 
   8  -1   5       30.00       27.41      8.03 o 
   9  -1   5      134.14      155.44     69.96 o 
  -9   0   5      319.24      312.07     49.93 o 
  -8   0   5      606.78      643.03     69.71 o 
  -7   0   5       14.65       29.61     11.42 o 
  -6   0   5      373.32      358.03     18.46 o 
  -5   0   5      382.33      412.34     32.91 o 
  -4   0   5      914.29      889.96     29.62 o 
  -3   0   5      136.35      173.71     21.14 o 
  -2   0   5      105.35       93.34      8.84 o 
  -1   0   5     2171.98     2230.35     21.53 o 
   0   0   5       24.80       18.08      3.55 o 
   1   0   5      880.25      959.53     13.98 o 
   2   0   5      589.85      543.48     19.01 o 
   3   0   5     3449.57     3503.34     57.47 o 
   4   0   5      126.80      136.09     15.93 o 
   5   0   5      254.10      257.09     21.22 o 
   6   0   5      674.32      689.16     26.24 o 
   7   0   5      239.28      246.62     28.42 o 
   8   0   5       22.10       43.39     11.73 o 
   9   0   5        5.91       31.92     12.11 o 
  -8   1   5      442.39      427.05     42.15 o 
  -7   1   5        0.20       18.32     17.36 o 
  -6   1   5     1693.70     1606.10     40.90 o 
  -5   1   5        2.69        3.42      7.80 o 
  -4   1   5      414.72      398.97     12.30 o 
  -3   1   5      956.27     1013.22     19.76 o 
  -2   1   5      118.64      123.12     12.04 o 
  -1   1   5      188.29      183.94      5.59 o 
   0   1   5      835.42      776.71     10.62 o 
   1   1   5     3301.70     3346.32     27.41 o 
   2   1   5     2848.01     2817.04     36.89 o 
   3   1   5     1791.36     1779.79     31.18 o 
   4   1   5     1155.88     1153.32     27.54 o 
   5   1   5      958.94      962.87     24.52 o 
   6   1   5      642.72      705.18     35.09 o 
   7   1   5     2284.72     2300.06     32.77 o 
   8   1   5       88.94      107.26     11.60 o 
   9   1   5       50.78       39.49     16.90 o 
  -8   2   5       57.42       54.64     21.28 o 
  -7   2   5      135.26      115.86     18.45 o 
  -6   2   5     1444.49     1570.86     40.10 o 
  -5   2   5      650.16      666.11     44.22 o 
  -4   2   5      143.97      106.08     10.96 o 
  -3   2   5      497.54      481.02     14.90 o 
  -2   2   5      108.84       98.69      6.43 o 
  -1   2   5       21.21       37.90      4.38 o 
   0   2   5     3258.97     3377.68     60.35 o 
   1   2   5     6702.57     6594.62     62.54 o 
   2   2   5     3063.54     3129.78     35.52 o 
   3   2   5     5025.49     4820.70     71.61 o 
   4   2   5     1303.44     1329.56     23.15 o 
   5   2   5     1903.99     1871.46     40.35 o 
   6   2   5     2738.38     2697.66     58.07 o 
   7   2   5     1929.98     1947.25     28.45 o 
   8   2   5      476.57      468.48     37.18 o 
   9   2   5       99.01      103.31     18.57 o 
  -8   3   5       54.98       42.00     14.37 o 
  -7   3   5       30.62       27.82     23.38 o 
  -6   3   5      659.48      677.00     38.54 o 
  -5   3   5     1010.58     1027.71     31.76 o 
  -4   3   5      107.47      162.24     26.65 o 
  -3   3   5      367.49      365.17     15.58 o 
  -2   3   5      587.91      575.23     16.28 o 
  -1   3   5       17.37        8.48      5.97 o 
   0   3   5      254.90      280.42     10.68 o 
   1   3   5     1592.12     1578.72     25.68 o 
   2   3   5     2456.66     2425.46     33.08 o 
   3   3   5     1538.41     1539.94     26.76 o 
   4   3   5     2029.28     1991.67     24.47 o 
   5   3   5      684.12      710.46     16.50 o 
   6   3   5       48.93       44.68      9.41 o 
   7   3   5      251.19      234.42     16.15 o 
   8   3   5      115.25      115.06     26.93 o 
   9   3   5       72.45       49.59     20.06 o 
  10   3   5      115.04      121.98     51.12 o 
  -7   4   5      105.81       87.00     22.03 o 
  -6   4   5      163.93      151.02     41.00 o 
  -5   4   5      241.67      226.76     23.23 o 
  -4   4   5      359.53      400.16     27.64 o 
  -3   4   5      391.41      417.75     33.53 o 
  -2   4   5     4288.67     4584.78    109.88 o 
  -1   4   5     1781.45     1808.11     25.08 o 
   0   4   5     5701.13     5849.40     94.09 o 
   1   4   5      171.39      188.79      7.64 o 
   2   4   5      170.78      159.70      6.79 o 
   3   4   5      805.95      817.95     27.36 o 
   4   4   5     1045.24     1132.02     31.44 o 
   5   4   5        7.30        4.73      2.45 o 
   6   4   5       72.01       58.23     18.95 o 
   7   4   5       58.08       28.30     16.87 o 
   8   4   5       26.22       17.44     13.16 o 
   9   4   5        6.47        9.06     16.63 o 
  10   4   5       17.63       17.15     16.79 o 
  -7   5   5      166.38      158.27     27.39 o 
  -6   5   5     1124.87     1143.61     39.30 o 
  -5   5   5       64.05       93.43     20.38 o 
  -4   5   5       49.88       53.14     14.42 o 
  -3   5   5       35.77       41.26      8.74 o 
  -2   5   5     1006.75     1073.00     31.60 o 
  -1   5   5     3015.22     2902.50     76.33 o 
   0   5   5     2106.08     2089.76     51.52 o 
   1   5   5        1.45       10.05      2.79 o 
   2   5   5       93.53       72.44      9.10 o 
   3   5   5      381.17      387.96     19.96 o 
   4   5   5      931.47      959.31     34.12 o 
   5   5   5      608.23      616.55     24.17 o 
   6   5   5      632.80      653.50     34.32 o 
   7   5   5       53.70       40.15     10.90 o 
   8   5   5       42.58       32.20     22.86 o 
   9   5   5       56.03       66.83     22.85 o 
  10   5   5       47.54       36.38     16.79 o 
  -6   6   5      122.92       96.18     18.05 o 
  -5   6   5       80.81       78.09     20.29 o 
  -4   6   5       23.31       11.53      8.53 o 
  -3   6   5      109.79      135.46     17.87 o 
  -2   6   5     1378.10     1409.22     42.64 o 
  -1   6   5      797.47      839.22     31.90 o 
   0   6   5      158.88      185.80     19.17 o 
   1   6   5        2.84       -1.98      3.45 o 
   2   6   5     3430.67     3538.48     88.29 o 
   3   6   5     2515.31     2608.52     58.25 o 
   4   6   5      461.13      465.00     19.65 o 
   5   6   5      342.16      395.62     47.52 o 
   6   6   5       49.90       50.77     10.32 o 
   7   6   5        0.83        8.02      9.16 o 
   8   6   5      490.19      451.91     36.73 o 
   9   6   5      568.68      514.73     56.16 o 
  -5   7   5        4.01        5.97     19.05 o 
  -4   7   5        1.46       12.46      8.10 o 
  -3   7   5      106.16      112.08     16.34 o 
  -2   7   5      174.33      183.07     24.86 o 
  -1   7   5     1997.14     2109.83     72.02 o 
   0   7   5      111.98      106.27     16.66 o 
   1   7   5      171.96      168.81     14.35 o 
   2   7   5      680.34      670.29     24.78 o 
   3   7   5      488.87      538.79     31.01 o 
   4   7   5      230.33      276.90     33.76 o 
   5   7   5      907.10      954.60     45.14 o 
   6   7   5       80.63       87.47     17.41 o 
   7   7   5       17.31       20.25      8.61 o 
   8   7   5      181.74      179.05     24.95 o 
   9   7   5       12.44       21.88     11.77 o 
  -4   8   5      263.63      222.29     23.22 o 
  -3   8   5        2.27       18.21     10.58 o 
  -2   8   5        3.62        4.11      6.60 o 
  -1   8   5      955.89     1017.80     43.09 o 
   0   8   5      762.39      816.71     21.33 o 
   1   8   5     1248.55     1266.01     37.77 o 
   2   8   5       90.18       80.59     15.75 o 
   3   8   5       29.50       22.46      9.49 o 
   4   8   5        0.82       14.10     12.18 o 
   5   8   5       20.09       40.23     24.36 o 
   6   8   5      569.49      610.15     23.33 o 
   7   8   5      214.90      231.60     36.33 o 
   8   8   5      564.46      652.68     38.32 o 
   9   8   5      206.88      215.12     39.50 o 
  -3   9   5      533.77      447.06     64.40 o 
  -2   9   5        9.70       16.27     11.20 o 
  -1   9   5      190.82      228.46     23.83 o 
   0   9   5      906.57      924.27     39.75 o 
   1   9   5      146.22      125.79     18.75 o 
   2   9   5      564.14      548.96     48.55 o 
   3   9   5      909.22      886.60     40.34 o 
   4   9   5      210.82      200.42     22.19 o 
   5   9   5      194.40      204.88     41.42 o 
   6   9   5      538.90      570.18     48.04 o 
   7   9   5      467.24      475.78     33.64 o 
   8   9   5      434.91      438.23     48.51 o 
  -2  10   5       58.36       48.24     14.15 o 
  -1  10   5        3.03        6.28     18.84 o 
   0  10   5      580.65      421.57     70.27 o 
   1  10   5       28.73      -11.05     18.44 o 
   2  10   5        4.21       10.98      8.68 o 
   3  10   5        7.20       28.37     10.74 o 
   4  10   5       27.25        9.45     14.52 o 
   5  10   5       26.89       27.53     21.29 o 
   6  10   5       61.83       30.68     11.29 o 
   7  10   5      349.78      307.70     37.72 o 
   1  11   5       14.77       32.50     19.29 o 
   2  11   5       64.27       57.72     26.65 o 
   3  11   5       18.40       20.74     12.34 o 
   4  11   5        8.82       26.43     11.20 o 
   5  11   5       42.22       48.14     12.12 o 
   6  11   5       45.92       38.71     11.17 o 
  -5  -9   6       78.24       55.86     17.40 o 
  -4  -9   6      198.02      230.26     34.30 o 
  -3  -9   6      482.31      478.07     75.91 o 
  -2  -9   6       16.17        9.26     12.49 o 
  -1  -9   6       22.09       27.04     14.38 o 
   0  -9   6      470.33      605.32     65.43 o 
   1  -9   6      504.03      464.41     40.68 o 
  -7  -8   6      343.67      328.68     52.14 o 
  -6  -8   6       93.34       83.12     19.89 o 
  -5  -8   6        1.79       11.26      9.76 o 
  -4  -8   6        0.97       19.18     11.51 o 
  -3  -8   6     1220.69     1249.73     87.55 o 
  -2  -8   6      503.38      530.79     37.05 o 
  -1  -8   6       91.71       77.79     15.42 o 
   0  -8   6        0.61       14.40     22.17 o 
   1  -8   6       75.36       86.02     15.41 o 
   2  -8   6       43.62       52.96     16.89 o 
   3  -8   6        1.67       25.41     12.01 o 
  -7  -7   6     1486.71     1557.71    112.51 o 
  -6  -7   6     2037.10     2115.90     69.88 o 
  -5  -7   6      257.72      228.13     24.38 o 
  -4  -7   6        0.38       18.38     10.01 o 
  -3  -7   6      687.85      691.37     36.40 o 
  -2  -7   6      791.66      768.77     28.13 o 
  -1  -7   6      974.39     1039.06     33.73 o 
   0  -7   6      864.75      879.27     35.78 o 
   1  -7   6      232.39      216.86     20.86 o 
   2  -7   6       18.36       11.11     10.12 o 
   3  -7   6       12.93       17.72      8.45 o 
   4  -7   6      348.88      352.86     53.45 o 
  -8  -6   6      240.68      267.47     46.54 o 
  -7  -6   6     1262.83     1234.44     84.15 o 
  -6  -6   6     1496.50     1655.05     82.26 o 
  -5  -6   6      205.02      245.55     24.45 o 
  -4  -6   6        0.39        3.75      6.55 o 
  -3  -6   6        5.17        7.24      7.81 o 
  -2  -6   6     1811.67     1830.56     49.90 o 
  -1  -6   6      180.02      173.62     17.85 o 
   0  -6   6        4.71       -4.30     14.35 o 
   1  -6   6      355.59      334.41     14.94 o 
   2  -6   6       26.71       34.22      7.16 o 
   3  -6   6       88.77       74.39     19.85 o 
   4  -6   6      457.58      444.27     33.78 o 
   5  -6   6      227.12      205.15     25.05 o 
  -8  -5   6       19.88        7.48     11.85 o 
  -7  -5   6        7.53        7.00      8.30 o 
  -6  -5   6      536.39      527.20     19.78 o 
  -5  -5   6      312.77      292.52     22.16 o 
  -4  -5   6      820.39      815.07     23.73 o 
  -3  -5   6       65.76       64.98     22.51 o 
  -2  -5   6      966.41      935.84     29.89 o 
  -1  -5   6       19.91       25.51     10.40 o 
   0  -5   6        8.55        7.97      6.02 o 
   1  -5   6      117.00      117.83     28.73 o 
   2  -5   6      367.11      416.04     20.41 o 
   3  -5   6        1.78        6.07      8.63 o 
   4  -5   6      151.78      134.43     16.43 o 
   5  -5   6      955.87      968.19     66.02 o 
   6  -5   6       80.54       61.20     23.68 o 
  -9  -4   6      417.54      259.51     86.61 o 
  -8  -4   6       59.87       54.97     18.42 o 
  -7  -4   6        2.43        9.07     12.87 o 
  -6  -4   6       97.69       95.55     18.09 o 
  -5  -4   6       21.99       38.95     10.53 o 
  -4  -4   6      469.14      507.87     17.60 o 
  -3  -4   6       13.15        8.94      5.88 o 
  -2  -4   6       16.11       13.56      5.91 o 
  -1  -4   6      157.08      137.83     17.09 o 
   0  -4   6        8.16       22.62      7.18 o 
   1  -4   6      521.75      533.67     34.34 o 
   2  -4   6     1071.80     1056.34     75.65 o 
   3  -4   6       79.07       45.90     15.96 o 
   4  -4   6       20.42       22.87      6.49 o 
   5  -4   6      912.27      967.00     54.94 o 
   6  -4   6      219.88      184.05     20.30 o 
   7  -4   6      256.45      243.36     30.18 o 
  -9  -3   6      747.77      718.16     43.06 o 
  -8  -3   6        0.44       12.10     12.21 o 
  -7  -3   6      461.80      433.47     46.96 o 
  -6  -3   6     1014.80     1052.28     30.02 o 
  -5  -3   6     2151.32     2239.62     61.81 o 
  -4  -3   6      582.55      628.41     19.91 o 
  -3  -3   6      163.69      200.46     16.40 o 
  -2  -3   6      282.91      235.16     10.92 o 
  -1  -3   6      841.78      844.42     34.66 o 
   0  -3   6      106.06       84.81     12.76 o 
   1  -3   6     2318.05     2414.28     49.89 o 
   2  -3   6     3981.04     4140.34     83.45 o 
   3  -3   6     1088.53     1104.57     31.57 o 
   4  -3   6     1200.17     1185.46     39.50 o 
   5  -3   6      642.01      636.23     22.08 o 
   6  -3   6     1216.59     1347.77     42.78 o 
   7  -3   6      146.69      121.85     22.75 o 
  -9  -2   6      419.97      306.66     56.87 o 
  -8  -2   6       55.29       60.98     19.38 o 
  -7  -2   6      188.15      173.48     27.85 o 
  -6  -2   6      744.15      760.42     64.00 o 
  -5  -2   6     2354.59     2438.68     54.54 o 
  -4  -2   6     2307.56     2366.79     49.10 o 
  -3  -2   6      204.80      191.22     13.27 o 
  -2  -2   6     3379.70     3694.59     34.35 o 
  -1  -2   6      371.78      467.29     65.24 o 
   0  -2   6     1165.15     1086.06     15.26 o 
   1  -2   6     3183.11     3403.11     69.27 o 
   2  -2   6     5216.12     5338.70     54.39 o 
   3  -2   6     1010.87     1062.59     27.03 o 
   4  -2   6      432.64      472.06     17.24 o 
   5  -2   6       39.30       14.00     13.99 o 
   6  -2   6     1053.19     1158.88     42.41 o 
   7  -2   6      164.47      166.74     14.80 o 
   8  -2   6      108.50       70.67     18.46 o 
  -9  -1   6      139.19       83.53     17.27 o 
  -8  -1   6      375.50      355.82     36.02 o 
  -7  -1   6      276.98      285.16     31.41 o 
  -6  -1   6       39.74       48.39     16.67 o 
  -5  -1   6       55.63       62.68     10.80 o 
  -4  -1   6      392.65      621.71     20.75 o 
  -3  -1   6        7.22       14.95     10.45 o 
  -2  -1   6     2256.43     2355.44     33.97 o 
  -1  -1   6       34.22        7.10     10.69 o 
   0  -1   6       11.22       -7.85     15.85 o 
   1  -1   6        7.46        0.25      5.17 o 
   2  -1   6     1409.12     1382.40     29.40 o 
   3  -1   6      683.27      683.44     28.78 o 
   4  -1   6      462.48      487.60     21.15 o 
   5  -1   6        0.99       23.88      9.67 o 
   6  -1   6      749.10      793.86     24.40 o 
   7  -1   6      114.11      110.59     17.26 o 
   8  -1   6       48.06       36.06     10.04 o 
  -8   0   6      134.52      112.00     22.85 o 
  -7   0   6      133.94      127.63     38.28 o 
  -6   0   6      354.65      363.37     23.12 o 
  -5   0   6      167.61      168.95     20.65 o 
  -4   0   6      158.11      167.98     18.87 o 
  -3   0   6      375.40      421.12     29.87 o 
  -2   0   6        3.48        5.77      5.08 o 
  -1   0   6     4174.39     4180.16     57.51 o 
   0   0   6      404.25      435.44     11.59 o 
   1   0   6      398.73      391.82     12.20 o 
   2   0   6      367.39      358.80     10.09 o 
   3   0   6      930.01      875.78     20.75 o 
   4   0   6        2.37       14.43     10.90 o 
   5   0   6        0.46       20.77      9.12 o 
   6   0   6      966.66      933.36     36.09 o 
   7   0   6      388.55      423.84     19.31 o 
   8   0   6       57.26       48.53     12.89 o 
   9   0   6       32.10       31.92     14.54 o 
  -8   1   6        1.84       35.27     33.31 o 
  -7   1   6       89.12      110.91     41.41 o 
  -6   1   6       11.81       33.29     15.84 o 
  -5   1   6      695.07      674.35     26.75 o 
  -4   1   6       40.62       31.31     17.38 o 
  -3   1   6     1389.50     1406.58     32.47 o 
  -2   1   6      925.15      898.91     17.96 o 
  -1   1   6     3856.27     3801.02     60.59 o 
   0   1   6      215.91      185.02      9.31 o 
   1   1   6      514.14      532.71      8.26 o 
   2   1   6     1521.51     1515.62     28.23 o 
   3   1   6     3769.35     3787.01     70.68 o 
   4   1   6      455.11      410.33     19.27 o 
   5   1   6      193.84      178.61     16.75 o 
   6   1   6     1123.51     1113.96     27.60 o 
   7   1   6      133.31      145.04     31.70 o 
   8   1   6      123.88      103.10     16.50 o 
   9   1   6      265.17      271.31     21.24 o 
  -8   2   6       51.98       46.28     21.29 o 
  -7   2   6      268.45      246.74     39.44 o 
  -6   2   6      244.35      249.08     24.69 o 
  -5   2   6        3.00       -2.70     25.00 o 
  -4   2   6       60.48       46.04     19.21 o 
  -3   2   6     2292.83     2267.53     39.61 o 
  -2   2   6     4841.31     4927.63     72.13 o 
  -1   2   6     6918.90     7174.19    144.06 o 
   0   2   6     3051.10     3011.49     85.79 o 
   1   2   6      856.22      878.14     13.96 o 
   2   2   6     1632.27     1738.77     34.96 o 
   3   2   6     4975.72     4963.94     69.91 o 
   4   2   6     3631.32     3479.01     54.46 o 
   5   2   6      823.46      826.36     23.01 o 
   6   2   6      203.31      190.27     18.65 o 
   7   2   6       11.51       18.38      9.07 o 
   8   2   6       13.73       20.35     17.87 o 
   9   2   6        1.89       -4.10     14.46 o 
  -7   3   6       10.60       10.92      9.90 o 
  -6   3   6      572.04      574.28     38.94 o 
  -5   3   6       43.38       28.03     21.72 o 
  -4   3   6      238.83      272.57     24.29 o 
  -3   3   6      457.82      480.98     11.65 o 
  -2   3   6     1356.97     1298.37     23.01 o 
  -1   3   6     1407.36     1347.20     27.12 o 
   0   3   6     4254.20     4394.03    102.91 o 
   1   3   6      816.18      787.11     12.94 o 
   2   3   6     1147.41     1099.50     18.41 o 
   3   3   6       47.52       39.38      8.13 o 
   4   3   6      352.45      320.34     12.24 o 
   5   3   6       86.13       77.00      8.79 o 
   6   3   6       89.64      105.27     20.93 o 
   7   3   6      870.74      861.09     32.79 o 
   8   3   6       88.90       74.17     18.86 o 
   9   3   6       21.35       23.60     17.07 o 
  -7   4   6       62.45       53.84     20.72 o 
  -6   4   6      585.12      720.26     91.67 o 
  -5   4   6     1311.45     1318.08     61.80 o 
  -4   4   6     1331.20     1392.59     38.77 o 
  -3   4   6      678.35      663.60     34.08 o 
  -2   4   6      515.26      481.23     25.25 o 
  -1   4   6      341.33      313.59     12.13 o 
   0   4   6      102.91       95.95     10.93 o 
   1   4   6      241.34      226.26     10.92 o 
   2   4   6      173.67      168.83     10.00 o 
   3   4   6      957.47      933.25     27.10 o 
   4   4   6      186.93      207.02     29.58 o 
   5   4   6       56.04       35.58     13.79 o 
   6   4   6       45.76       46.76     18.53 o 
   7   4   6      288.62      270.43     30.32 o 
   8   4   6       22.92       13.21     12.54 o 
   9   4   6       21.64       22.62     11.56 o 
  -6   5   6       56.43       66.03     26.51 o 
  -5   5   6     1216.05     1262.66     52.55 o 
  -4   5   6      543.20      610.97     37.50 o 
  -3   5   6     1328.35     1311.33     52.57 o 
  -2   5   6       19.48       18.38      7.99 o 
  -1   5   6      401.88      387.34     30.26 o 
   0   5   6        2.55       14.74      4.68 o 
   1   5   6     2448.43     2535.36     50.31 o 
   2   5   6        9.60       18.57      9.42 o 
   3   5   6       34.06       56.52     11.73 o 
   4   5   6      150.09      158.85     20.53 o 
   5   5   6      300.70      344.84     31.51 o 
   6   5   6      113.29       96.39     35.21 o 
   7   5   6      460.24      432.32     43.21 o 
   8   5   6      852.20      875.86     42.66 o 
   9   5   6      106.35       82.59     19.92 o 
  -6   6   6        2.33       36.55     16.29 o 
  -5   6   6     1735.90     1834.44     53.25 o 
  -4   6   6      107.52      113.49     16.50 o 
  -3   6   6       23.97       31.36     12.32 o 
  -2   6   6      409.84      397.93     40.26 o 
  -1   6   6     1859.26     1922.91     43.75 o 
   0   6   6      397.28      415.11     16.57 o 
   1   6   6     1101.02     1087.44     42.77 o 
   2   6   6       87.03       84.08     13.33 o 
   3   6   6       50.87       62.37     12.23 o 
   4   6   6      113.16      124.85     27.24 o 
   5   6   6      437.11      455.69     26.12 o 
   6   6   6     2496.35     2658.38     40.57 o 
   7   6   6      652.79      662.43     28.87 o 
   8   6   6     1510.96     1545.77     62.05 o 
   9   6   6        2.95       40.60     30.63 o 
  -5   7   6      702.78      568.53     70.47 o 
  -4   7   6      293.63      346.02     28.81 o 
  -3   7   6        9.10       42.27     14.88 o 
  -2   7   6      115.98      123.70     19.67 o 
  -1   7   6     1026.18     1077.52     26.17 o 
   0   7   6      871.08      822.39     18.60 o 
   1   7   6       31.03       32.79      7.19 o 
   2   7   6     3022.98     3188.52     67.42 o 
   3   7   6       51.48       33.32     15.26 o 
   4   7   6       52.39       28.37     21.47 o 
   5   7   6       51.73       35.64     10.32 o 
   6   7   6     1009.02     1044.49     44.74 o 
   7   7   6      464.09      471.35     40.46 o 
   8   7   6     1372.34     1376.05     64.69 o 
   9   7   6      132.31      116.51     20.65 o 
  -4   8   6      853.57      880.64     44.17 o 
  -3   8   6        2.20       12.11     20.05 o 
  -2   8   6      329.03      343.09     27.08 o 
  -1   8   6      101.12      134.99     31.08 o 
   0   8   6        5.54        7.32      9.20 o 
   1   8   6      223.10      216.87     20.66 o 
   2   8   6      559.00      595.19     28.78 o 
   3   8   6       54.98      100.28     20.59 o 
   4   8   6      991.09     1074.82     56.88 o 
   5   8   6     1311.66     1395.97     70.65 o 
   6   8   6        6.62        3.85     12.78 o 
   7   8   6       67.15       41.16     13.00 o 
   8   8   6        2.52       14.36     11.74 o 
  -3   9   6       97.83       90.16     16.45 o 
  -2   9   6      249.74      216.87     27.71 o 
  -1   9   6      596.21      654.72     39.12 o 
   0   9   6      483.25      422.57     41.61 o 
   1   9   6      525.60      543.61     71.80 o 
   2   9   6       17.93       15.37      6.88 o 
   3   9   6     1637.42     1580.31     39.46 o 
   4   9   6      401.58      421.09     32.73 o 
   5   9   6      360.90      386.28     30.69 o 
   6   9   6      140.49       93.62     20.74 o 
   7   9   6      325.51      263.38     48.81 o 
   8   9   6       11.19       23.86     12.13 o 
  -1  10   6       93.46       57.23     21.62 o 
   0  10   6       71.88       41.92     23.33 o 
   1  10   6       15.44        8.86     20.88 o 
   2  10   6       34.97       29.94     18.28 o 
   3  10   6      773.28      817.15     59.14 o 
   4  10   6      212.21      195.02     31.76 o 
   5  10   6      119.11      102.06     21.07 o 
   6  10   6       35.99       50.71     21.56 o 
   7  10   6      549.63      570.18     52.36 o 
   1  11   6      144.45      151.08     34.56 o 
   2  11   6       67.53       42.97     20.03 o 
   3  11   6      342.23      289.41     77.61 o 
   4  11   6      582.36      548.38     60.66 o 
   5  11   6       61.27       52.11     13.94 o 
  -4  -9   7      192.52      180.70     26.23 o 
  -3  -9   7      971.86      888.88     44.85 o 
  -2  -9   7      155.76      179.62     36.03 o 
  -1  -9   7      226.76      210.69     20.95 o 
   0  -9   7      225.06      210.71     27.48 o 
  -6  -8   7      467.91      470.89     39.65 o 
  -5  -8   7       27.51       41.74     17.51 o 
  -4  -8   7      139.28      143.20     24.68 o 
  -3  -8   7       42.96       23.79     11.81 o 
  -2  -8   7       27.81       54.47     18.27 o 
  -1  -8   7       46.67       67.80     17.97 o 
   0  -8   7      142.60      158.46     23.82 o 
   1  -8   7       14.77       18.78     11.00 o 
   2  -8   7      502.72      458.59     50.13 o 
  -7  -7   7        1.58        1.03     14.54 o 
  -6  -7   7      569.32      497.46     68.11 o 
  -5  -7   7      262.00      242.59     26.34 o 
  -4  -7   7      536.03      628.44     61.54 o 
  -3  -7   7      343.92      303.32     32.34 o 
  -2  -7   7      332.32      366.55     36.33 o 
  -1  -7   7      989.19      924.16     96.24 o 
   0  -7   7      441.56      386.43     58.98 o 
   1  -7   7      352.94      313.40     55.01 o 
   2  -7   7      196.30      233.65     30.08 o 
   3  -7   7      379.82      350.98     82.12 o 
  -7  -6   7       59.89       84.96     23.57 o 
  -6  -6   7      392.14      428.15     39.53 o 
  -5  -6   7       32.89       33.85     14.53 o 
  -4  -6   7      365.39      417.95     30.31 o 
  -3  -6   7      711.31      760.53     61.58 o 
  -2  -6   7       36.12       35.99     15.01 o 
  -1  -6   7       73.03       74.45     14.97 o 
   0  -6   7        2.65       27.27     10.49 o 
   1  -6   7     1120.74     1216.66     49.96 o 
   2  -6   7      543.10      545.63     36.37 o 
   3  -6   7      600.45      566.74     22.40 o 
   4  -6   7        3.24       23.74      7.72 o 
   5  -6   7      882.71      995.06     75.28 o 
  -8  -5   7       56.73       46.15     14.77 o 
  -7  -5   7       23.78       28.88     17.20 o 
  -6  -5   7      322.18      327.73     29.44 o 
  -5  -5   7      284.76      315.84     24.38 o 
  -4  -5   7       71.00       71.81     19.46 o 
  -3  -5   7       30.76       28.22     13.61 o 
  -2  -5   7        3.57        8.01     11.34 o 
  -1  -5   7       69.85       66.67     12.18 o 
   0  -5   7       10.05       23.48      8.04 o 
   1  -5   7     2294.38     2375.08     64.99 o 
   2  -5   7      321.10      378.11     25.69 o 
   3  -5   7      125.08      131.00     16.42 o 
   4  -5   7        0.79       21.37     10.21 o 
   5  -5   7      482.42      356.43     62.13 o 
   6  -5   7      371.19      398.46     46.88 o 
  -8  -4   7       56.64       58.23     15.20 o 
  -7  -4   7      390.91      325.67     40.94 o 
  -6  -4   7      144.18      135.18     20.16 o 
  -5  -4   7       15.94       41.87     12.88 o 
  -4  -4   7       12.26       12.74      7.14 o 
  -3  -4   7      286.54      282.04      8.78 o 
  -2  -4   7      992.58     1015.42     43.85 o 
  -1  -4   7        3.95       30.78     12.59 o 
   0  -4   7       23.74       19.58      8.35 o 
   1  -4   7      890.58      905.04     32.63 o 
   2  -4   7     1922.38     2088.91     48.73 o 
   3  -4   7      143.25      154.79     15.87 o 
   4  -4   7      100.10       75.76     18.26 o 
   5  -4   7        0.25        7.77     14.18 o 
   6  -4   7      143.77      123.48     17.91 o 
  -8  -3   7      465.28      315.94     53.42 o 
  -7  -3   7        4.00       17.27      6.22 o 
  -6  -3   7      697.88      694.77     33.95 o 
  -5  -3   7        0.27       17.95      8.85 o 
  -4  -3   7       21.67       27.19      9.17 o 
  -3  -3   7      271.96      259.88     16.45 o 
  -2  -3   7     3506.79     3463.71     63.26 o 
  -1  -3   7     3078.03     3248.87     82.08 o 
   0  -3   7     1830.66     1843.41     89.36 o 
   1  -3   7      265.26      231.44     28.45 o 
   2  -3   7     1073.50     1120.91     37.66 o 
   3  -3   7     1316.84     1331.98     39.91 o 
   4  -3   7      474.20      518.50     22.42 o 
   5  -3   7      765.62      753.69     34.11 o 
   6  -3   7        2.20        4.06     10.09 o 
   7  -3   7      253.01      315.69     49.54 o 
  -8  -2   7      973.64      943.78     78.60 o 
  -7  -2   7      656.14      656.70     78.58 o 
  -6  -2   7      942.73     1046.42     23.72 o 
  -5  -2   7     1247.47     1271.52     32.16 o 
  -4  -2   7        4.06        9.68      8.16 o 
  -3  -2   7     1441.53     1479.30     43.22 o 
  -2  -2   7     2495.93     2656.21     58.59 o 
  -1  -2   7     8005.57     8518.71     98.25 o 
   0  -2   7      143.70      123.85     16.99 o 
   1  -2   7      652.82      662.52     44.59 o 
   2  -2   7      698.76      734.50     24.44 o 
   3  -2   7     1173.07     1282.65     40.21 o 
   4  -2   7        6.32       11.31      5.75 o 
   5  -2   7      595.56      573.02     24.21 o 
   6  -2   7      103.59       95.69     25.89 o 
   7  -2   7        0.66       20.53      8.22 o 
   8  -2   7        7.32       30.51     11.39 o 
  -8  -1   7        2.04        3.45     15.53 o 
  -7  -1   7      127.07      134.00     20.11 o 
  -6  -1   7        2.43       19.53      7.99 o 
  -5  -1   7     2998.37     3086.31     53.25 o 
  -4  -1   7        7.22       10.18     10.04 o 
  -3  -1   7      368.64      386.38     21.65 o 
  -2  -1   7       88.83       67.55      9.45 o 
  -1  -1   7     2678.46     2878.18     65.76 o 
   0  -1   7        9.43       20.73     11.16 o 
   1  -1   7        3.52        7.24      2.71 o 
   2  -1   7      448.66      455.96     23.64 o 
   3  -1   7     1072.08     1147.36     31.50 o 
   4  -1   7       41.51       50.23     14.38 o 
   5  -1   7        3.14       25.25      9.60 o 
   6  -1   7      184.63      179.17     17.83 o 
   7  -1   7      325.49      325.14     33.51 o 
   8  -1   7        0.16       14.87     24.36 o 
  -8   0   7      426.93      403.44     45.48 o 
  -7   0   7       67.03       56.44     14.28 o 
  -6   0   7       81.41       38.09     12.23 o 
  -5   0   7       95.66       97.80     15.40 o 
  -4   0   7      558.71      583.49     19.23 o 
  -3   0   7       20.03       17.23      5.83 o 
  -2   0   7      177.86      169.92      9.62 o 
  -1   0   7      451.64      433.28      9.79 o 
   0   0   7      410.93      414.54      7.20 o 
   1   0   7     1569.76     1478.45     57.56 o 
   2   0   7       12.76       16.78      8.47 o 
   3   0   7     1234.51     1287.36     39.29 o 
   4   0   7      635.44      703.55     24.03 o 
   5   0   7      584.54      611.48     24.21 o 
   6   0   7      329.52      293.73     21.13 o 
   7   0   7       66.68       65.58     18.38 o 
   8   0   7        5.71       20.36     13.28 o 
  -8   1   7      483.17      440.72     32.88 o 
  -7   1   7       24.44       18.45     11.71 o 
  -6   1   7      153.82      147.56     20.49 o 
  -5   1   7      683.88      690.32     35.98 o 
  -4   1   7     3187.31     3129.76     82.81 o 
  -3   1   7      517.74      556.29     19.68 o 
  -2   1   7      645.89      606.52     23.64 o 
  -1   1   7      199.62      159.38     16.27 o 
   0   1   7     4668.89     4705.00     82.52 o 
   1   1   7      123.79      116.69      8.88 o 
   2   1   7      666.73      656.98     29.33 o 
   3   1   7      721.91      750.71     23.90 o 
   4   1   7      220.33      220.45     14.76 o 
   5   1   7       52.37       37.30      9.83 o 
   6   1   7     2796.93     2958.22     72.78 o 
   7   1   7     1384.64     1446.48     25.05 o 
   8   1   7       30.09       28.05     13.97 o 
   9   1   7      313.31      317.04     23.97 o 
  -8   2   7       62.90       58.83     26.89 o 
  -7   2   7      139.31      126.08     23.29 o 
  -6   2   7     2231.37     2336.73     44.74 o 
  -5   2   7     1532.11     1571.50     35.50 o 
  -4   2   7     2384.67     2509.73     52.72 o 
  -3   2   7      717.38      720.02     18.60 o 
  -2   2   7     1606.79     1652.64     34.76 o 
  -1   2   7      765.27      767.39     29.71 o 
   0   2   7     4070.94     4006.01     65.55 o 
   1   2   7     1771.83     1689.48     30.87 o 
   2   2   7     1408.57     1503.57     29.05 o 
   3   2   7     3124.96     3174.55     34.35 o 
   4   2   7       85.24       89.01      9.85 o 
   5   2   7        1.81        3.04      9.76 o 
   6   2   7       17.50       18.42      8.16 o 
   7   2   7     2945.74     2959.45    104.50 o 
   8   2   7     1137.28     1218.52     54.99 o 
   9   2   7       96.36      149.79     20.38 o 
  -7   3   7       53.14       40.73     17.87 o 
  -6   3   7     1197.40     1204.19     55.49 o 
  -5   3   7      563.45      611.94     49.22 o 
  -4   3   7     1160.31     1131.61     77.36 o 
  -3   3   7     2340.32     2363.57     63.29 o 
  -2   3   7      286.59      305.28     12.52 o 
  -1   3   7       62.01       72.93      7.21 o 
   0   3   7      239.79      250.61     14.04 o 
   1   3   7     1417.34     1470.31     31.06 o 
   2   3   7        3.55        3.24      4.35 o 
   3   3   7     1194.71     1157.11     38.95 o 
   4   3   7      581.10      544.85     13.37 o 
   5   3   7      202.28      186.94     19.52 o 
   6   3   7        4.93        3.95      6.27 o 
   7   3   7     1121.42     1049.70     43.72 o 
   8   3   7       40.35       49.45     15.22 o 
   9   3   7       54.83       45.72     16.68 o 
  -7   4   7      346.90      318.14     71.11 o 
  -6   4   7        5.27       24.31     13.72 o 
  -5   4   7      275.40      272.12     22.40 o 
  -4   4   7        3.74       18.85     11.17 o 
  -3   4   7       63.82       91.31     17.17 o 
  -2   4   7      128.26      132.44      8.96 o 
  -1   4   7       72.96       80.51      8.69 o 
   0   4   7     1870.23     1946.83     39.18 o 
   1   4   7      124.63      155.47     14.13 o 
   2   4   7       41.37       44.82      5.49 o 
   3   4   7       81.59       75.64      8.76 o 
   4   4   7      997.13      991.72     30.37 o 
   5   4   7       56.29       46.94     19.37 o 
   6   4   7       25.02       27.01     10.98 o 
   7   4   7       68.13       68.95     18.19 o 
   8   4   7      486.38      537.19     35.52 o 
   9   4   7       49.45       56.85     20.18 o 
  -6   5   7      137.39      158.05     26.67 o 
  -5   5   7       19.42       25.63     10.86 o 
  -4   5   7       29.92       14.54     10.03 o 
  -3   5   7      119.17      108.51     14.20 o 
  -2   5   7      881.79      878.91     28.93 o 
  -1   5   7      106.88      107.99     11.62 o 
   0   5   7       57.51       63.99      9.07 o 
   1   5   7      355.61      340.67      9.41 o 
   2   5   7      616.92      613.59     26.06 o 
   3   5   7      110.41      114.34     20.32 o 
   4   5   7     1673.91     1739.62     52.31 o 
   5   5   7        3.60       11.38     15.11 o 
   6   5   7       69.22       62.16     15.68 o 
   7   5   7      136.76      139.35     43.35 o 
   8   5   7     1349.04     1416.31     54.83 o 
   9   5   7      181.12      183.07     22.01 o 
  -5   6   7      131.00      122.80     23.38 o 
  -4   6   7      754.14      776.33     36.95 o 
  -3   6   7        2.34       -6.70     13.12 o 
  -2   6   7      673.80      779.18     19.90 o 
  -1   6   7      140.96      137.00     21.51 o 
   0   6   7      392.22      398.24     15.41 o 
   1   6   7       16.79       13.64      6.42 o 
   2   6   7     1407.02     1402.11     52.34 o 
   3   6   7     2274.30     2296.99     64.13 o 
   4   6   7     3300.87     3470.29     88.68 o 
   5   6   7     1431.20     1439.26     73.21 o 
   6   6   7       50.37       61.04     17.00 o 
   7   6   7      623.23      647.43     57.09 o 
   8   6   7      237.17      215.21     27.75 o 
   9   6   7      906.55      774.95     70.09 o 
  -5   7   7       84.48       90.22     18.99 o 
  -4   7   7      484.67      525.38     51.56 o 
  -3   7   7      169.43      192.89     22.79 o 
  -2   7   7      389.66      444.90     30.13 o 
  -1   7   7      689.04      735.89     49.10 o 
   0   7   7       92.08      106.20     16.27 o 
   1   7   7      185.17      173.26     10.80 o 
   2   7   7       22.60       30.32     12.88 o 
   3   7   7     3719.48     3695.91     76.09 o 
   4   7   7      606.38      657.93     41.40 o 
   5   7   7     1135.31     1176.62     35.28 o 
   6   7   7       11.82        4.33      8.96 o 
   7   7   7       23.51       15.12      8.78 o 
   8   7   7        8.78       18.66     10.62 o 
   9   7   7      313.35      317.42     58.93 o 
  -4   8   7       39.89       27.09     12.44 o 
  -3   8   7       36.26       42.19     17.27 o 
  -2   8   7       55.20       41.48     16.15 o 
  -1   8   7      928.27     1035.05     39.73 o 
   0   8   7      375.97      418.27     15.38 o 
   1   8   7      324.07      333.37     14.22 o 
   2   8   7      696.72      655.98     46.26 o 
   3   8   7       26.00       30.25     10.47 o 
   4   8   7       81.29       75.70     15.76 o 
   5   8   7      425.99      444.66     28.97 o 
   6   8   7       42.77       53.59     16.68 o 
   7   8   7       30.66       28.78     28.30 o 
   8   8   7       10.49       32.33     14.43 o 
  -2   9   7      384.44      295.92     41.04 o 
  -1   9   7       38.65       27.18     11.17 o 
   0   9   7      899.82      889.08     48.68 o 
   2   9   7      504.99      496.28     28.01 o 
   3   9   7       34.27       63.72     18.43 o 
   4   9   7      138.48      123.46     17.61 o 
   5   9   7       66.16       58.83     17.36 o 
   6   9   7        9.14        9.73     10.53 o 
   7   9   7        2.45       19.00     10.61 o 
   8   9   7        0.61       12.37      6.43 o 
  -1  10   7      190.45      209.93     30.85 o 
   0  10   7      729.15      695.35     52.74 o 
   1  10   7      176.37      181.51     36.48 o 
   2  10   7       21.71       20.03     13.64 o 
   3  10   7        7.49        9.03     14.38 o 
   4  10   7      867.45      866.51     50.99 o 
   5  10   7      300.99      312.38     47.76 o 
   6  10   7      299.76      266.22     38.99 o 
   7  10   7       44.89       32.78     16.53 o 
   2  11   7       14.20       32.07     12.01 o 
   3  11   7        1.64       17.33     13.19 o 
   4  11   7      542.26      532.43     30.08 o 
   5  11   7      143.74       99.39     28.71 o 
  -5  -8   8       42.10       72.18     18.75 o 
  -4  -8   8       57.97       52.54     20.19 o 
  -3  -8   8      260.00      208.73     27.98 o 
  -2  -8   8       26.59       33.48     17.65 o 
  -1  -8   8      533.16      566.83     40.55 o 
   0  -8   8       42.39       47.21     14.39 o 
   1  -8   8      219.86      209.78     26.18 o 
  -6  -7   8      403.32      405.35     34.46 o 
  -5  -7   8      295.08      311.99     36.94 o 
  -4  -7   8      647.01      722.13     64.69 o 
  -3  -7   8      409.43      395.51     36.00 o 
  -2  -7   8      557.98      560.90     41.53 o 
  -1  -7   8      395.02      399.86     55.56 o 
   0  -7   8      454.62      486.86     41.64 o 
   1  -7   8        9.44        2.54     14.83 o 
   2  -7   8       45.43       51.51     16.48 o 
   3  -7   8       58.10       61.88     17.07 o 
  -7  -6   8      150.58      116.87     21.48 o 
  -6  -6   8      715.91      776.14     31.69 o 
  -5  -6   8       60.10       48.78     13.03 o 
  -4  -6   8      330.76      328.48     31.64 o 
  -3  -6   8      764.73      795.76     32.51 o 
  -2  -6   8      821.55      871.10     31.79 o 
  -1  -6   8      101.21      109.15     19.56 o 
   0  -6   8      911.40      934.15     37.57 o 
   1  -6   8      192.09      177.05     19.80 o 
   2  -6   8     1072.65     1134.47     51.75 o 
   3  -6   8       40.61       44.62     16.59 o 
   4  -6   8      328.18      251.37     47.49 o 
  -7  -5   8       12.24       21.43      9.32 o 
  -6  -5   8      214.03      176.70     30.15 o 
  -5  -5   8      109.98      124.05     18.88 o 
  -4  -5   8        0.48        4.81     31.53 o 
  -3  -5   8      150.28      147.20     18.96 o 
  -2  -5   8     3073.11     3163.68     86.28 o 
  -1  -5   8      645.57      674.43     32.75 o 
   0  -5   8        8.49       14.35     19.67 o 
   1  -5   8       32.66       37.73     35.37 o 
   2  -5   8     1263.52     1293.30     43.02 o 
   3  -5   8      447.62      400.25     56.65 o 
   4  -5   8      931.53     1100.39     95.01 o 
   5  -5   8      200.81      201.99     28.53 o 
  -8  -4   8       43.97       25.02     18.53 o 
  -7  -4   8        3.35       25.00     10.25 o 
  -6  -4   8      357.41      380.32     32.19 o 
  -5  -4   8      388.39      428.05     39.61 o 
  -4  -4   8      249.22      227.59     37.12 o 
  -3  -4   8       64.61       56.97     34.91 o 
  -2  -4   8     2381.95     2426.93     65.58 o 
  -1  -4   8      898.13      828.68     37.51 o 
   0  -4   8       69.60       62.71     19.88 o 
   1  -4   8      670.39      706.34     28.88 o 
   2  -4   8      696.49      648.57     22.53 o 
   3  -4   8        5.27        8.46      5.52 o 
   4  -4   8       19.55       17.61     11.60 o 
   5  -4   8      438.55      435.44     29.90 o 
   6  -4   8       35.34       30.84      8.01 o 
  -8  -3   8        4.10       27.20     27.24 o 
  -7  -3   8       33.32       26.60     26.27 o 
  -6  -3   8      248.41      239.67     21.51 o 
  -5  -3   8     3792.66     3894.73     62.04 o 
  -4  -3   8      540.20      564.16     29.54 o 
  -3  -3   8     1389.78     1507.49     62.59 o 
  -2  -3   8      148.33      176.12     22.85 o 
  -1  -3   8     1305.72     1247.39     47.54 o 
   0  -3   8      461.97      495.40     59.17 o 
   1  -3   8     1152.08     1176.32     40.86 o 
   2  -3   8      410.83      411.06     14.83 o 
   3  -3   8       86.24       55.77      9.64 o 
   4  -3   8      279.92      293.73     17.22 o 
   5  -3   8        2.06        8.59      6.88 o 
   6  -3   8       88.14      104.21     16.97 o 
   7  -3   8       82.33       53.30     13.08 o 
  -8  -2   8      243.15      242.28     32.99 o 
  -7  -2   8      148.14      160.19     23.67 o 
  -6  -2   8      540.50      603.53     42.81 o 
  -5  -2   8     2618.13     2856.57     56.62 o 
  -4  -2   8     1473.52     1510.85     33.56 o 
  -3  -2   8      674.52      697.03     33.47 o 
  -2  -2   8      173.20      178.61     23.58 o 
  -1  -2   8      781.00      842.75     40.88 o 
   0  -2   8      250.21      244.96     27.56 o 
   1  -2   8       90.65       77.06     19.27 o 
   2  -2   8     3015.87     3089.93     64.11 o 
   3  -2   8      104.00      101.23     17.98 o 
   4  -2   8      519.53      524.61     19.85 o 
   5  -2   8       53.49       43.00     10.64 o 
   6  -2   8      637.60      668.94     32.04 o 
   7  -2   8       66.21       84.65     15.68 o 
  -8  -1   8      494.16      398.49     90.61 o 
  -7  -1   8        6.68        1.93     16.51 o 
  -6  -1   8      230.61      201.09     19.64 o 
  -5  -1   8      854.46      868.60     22.56 o 
  -4  -1   8     1348.32     1495.50     36.78 o 
  -3  -1   8      408.33      416.89     17.17 o 
  -2  -1   8       26.55       22.84      7.65 o 
  -1  -1   8      429.33      374.82     19.16 o 
   0  -1   8      568.15      574.33     24.92 o 
   1  -1   8       30.95       26.47      3.52 o 
   2  -1   8      411.13      365.51     17.24 o 
   3  -1   8       96.93       90.56     11.79 o 
   4  -1   8       14.05        3.04     10.66 o 
   5  -1   8      152.16      141.02     16.01 o 
   6  -1   8     1075.55     1192.57     27.76 o 
   7  -1   8      537.07      539.23     43.79 o 
   8  -1   8       69.25       49.84     10.78 o 
  -8   0   8      149.82      131.71     18.07 o 
  -7   0   8        0.24       -0.49     14.78 o 
  -6   0   8      354.52      378.76     31.89 o 
  -5   0   8       72.15       65.57     11.06 o 
  -4   0   8      193.11      189.41     30.55 o 
  -3   0   8        3.12        9.79      9.54 o 
  -2   0   8      316.60      295.98     11.47 o 
  -1   0   8      383.39      380.22     11.14 o 
   0   0   8     1169.73     1204.20     36.96 o 
   1   0   8       41.70       42.66      5.64 o 
   2   0   8        3.73        7.88      2.98 o 
   3   0   8     1326.02     1282.36     32.66 o 
   4   0   8        5.73       26.94     15.69 o 
   5   0   8       43.79       40.45     11.06 o 
   6   0   8      211.24      270.45     26.87 o 
   7   0   8     1052.05     1122.06     35.38 o 
   8   0   8      234.15      210.80     22.17 o 
  -8   1   8      310.55      285.66     74.89 o 
  -7   1   8      415.95      314.82     42.01 o 
  -6   1   8      386.33      359.43     32.92 o 
  -5   1   8      289.16      206.16     78.44 o 
  -4   1   8      731.42      689.81     23.61 o 
  -3   1   8      123.07      151.74     14.67 o 
  -2   1   8       99.61      119.20     14.49 o 
  -1   1   8      934.68      900.43     17.32 o 
   0   1   8      336.80      332.95     14.00 o 
   1   1   8      521.86      536.39     16.15 o 
   2   1   8      301.72      281.95      8.73 o 
   3   1   8     3585.64     3595.30    136.51 o 
   4   1   8     1743.51     1812.50     51.88 o 
   5   1   8      244.39      257.13     24.44 o 
   6   1   8        0.17       24.39      6.52 o 
   7   1   8      441.47      486.42     22.52 o 
   8   1   8        9.35        9.89      9.02 o 
  -7   2   8      488.74      435.75     77.84 o 
  -6   2   8       11.16       14.00      9.21 o 
  -5   2   8      386.26      390.66     26.36 o 
  -4   2   8       47.25       30.65      8.63 o 
  -3   2   8     2447.88     2449.02     50.04 o 
  -2   2   8     1915.32     1878.94     46.78 o 
  -1   2   8     1297.80     1321.50     33.80 o 
   0   2   8     3409.29     3474.39     51.93 o 
   1   2   8        1.02        2.32      4.06 o 
   2   2   8       85.33       98.72     12.45 o 
   3   2   8     2840.17     2888.43     60.99 o 
   4   2   8     3945.00     3835.98    145.48 o 
   5   2   8     1050.14     1092.89     26.45 o 
   6   2   8      265.07      257.79     20.95 o 
   7   2   8       24.80       32.29     14.08 o 
   8   2   8      588.60      609.17     35.52 o 
   9   2   8       30.51       50.71     14.60 o 
  -7   3   8      524.81      486.46     44.90 o 
  -6   3   8      358.55      377.78     33.97 o 
  -5   3   8      350.41      329.28     24.40 o 
  -4   3   8        1.29       29.32      9.85 o 
  -3   3   8      264.72      276.85     18.75 o 
  -2   3   8      566.24      591.32     16.29 o 
  -1   3   8      718.93      701.03     30.16 o 
   0   3   8     1246.35     1240.01     35.95 o 
   1   3   8        8.61        9.56      7.77 o 
   2   3   8       50.05       57.18     10.42 o 
   3   3   8       91.92       94.78     11.62 o 
   4   3   8     2223.03     2225.99     45.67 o 
   5   3   8       58.11       52.05     14.66 o 
   6   3   8      142.52      174.59     39.42 o 
   7   3   8       57.75       57.89     15.67 o 
   8   3   8      228.59      215.50     32.62 o 
   9   3   8        3.05       17.28     14.78 o 
  -6   4   8       24.77       17.60     14.49 o 
  -5   4   8       22.60       23.66     12.19 o 
  -4   4   8      136.95      145.17     22.58 o 
  -3   4   8     1116.67     1063.86     33.01 o 
  -2   4   8       12.41       20.34      5.75 o 
  -1   4   8        2.16        5.23      5.77 o 
   0   4   8      579.63      593.82     22.14 o 
   1   4   8      543.99      538.68     14.82 o 
   2   4   8      687.21      681.58     17.63 o 
   3   4   8      404.39      382.59     14.87 o 
   4   4   8      414.33      468.95     42.47 o 
   5   4   8      101.84      106.74     18.23 o 
   6   4   8      426.22      405.81     29.50 o 
   7   4   8      126.60      107.53     38.21 o 
   8   4   8      258.37      287.97     27.51 o 
   9   4   8      122.10      151.99     22.00 o 
  -6   5   8       53.64       59.47     19.10 o 
  -5   5   8       28.94       41.89     14.85 o 
  -4   5   8       16.05        4.97     12.03 o 
  -3   5   8      351.44      374.73     29.76 o 
  -2   5   8        2.36       15.66      9.18 o 
  -1   5   8      165.51      184.82     12.97 o 
   0   5   8      228.42      269.85     19.63 o 
   1   5   8      953.68      977.16     22.79 o 
   2   5   8      122.91      126.26     12.55 o 
   3   5   8       59.22       83.54     17.08 o 
   4   5   8      197.96      205.68     29.46 o 
   5   5   8     1945.72     2101.28     48.03 o 
   6   5   8        4.23       13.16     10.13 o 
   7   5   8      109.15      149.90     19.98 o 
   8   5   8        0.20       12.56     12.72 o 
   9   5   8        9.59       30.85     19.57 o 
  -5   6   8      381.50      309.74     56.33 o 
  -4   6   8       78.29       70.50     15.27 o 
  -3   6   8      315.04      256.17     38.93 o 
  -2   6   8       15.87       26.44     11.55 o 
  -1   6   8     2884.76     3094.46     43.85 o 
   0   6   8     2054.33     2035.41     37.16 o 
   1   6   8     2733.63     2820.26     58.10 o 
   2   6   8      250.57      250.33     16.80 o 
   3   6   8      158.13      155.15     19.82 o 
   4   6   8      687.90      667.92     24.80 o 
   5   6   8     1157.65     1255.57     33.69 o 
   6   6   8      372.48      416.32     50.53 o 
   7   6   8      386.53      423.92     31.65 o 
   8   6   8      698.37      673.60     43.67 o 
   9   6   8       41.83       23.53     12.82 o 
  -4   7   8      365.73      430.30     73.19 o 
  -3   7   8      130.45      119.92     18.47 o 
  -2   7   8       29.07       29.90     13.94 o 
  -1   7   8      871.51      924.81     36.09 o 
   0   7   8     1317.08     1393.45     26.15 o 
   1   7   8     2224.71     2273.69     27.77 o 
   2   7   8      517.27      526.51     36.04 o 
   3   7   8      112.29      100.65     18.72 o 
   4   7   8       75.25       77.58     19.07 o 
   5   7   8       37.37       70.40     17.67 o 
   6   7   8      637.43      645.92     30.14 o 
   7   7   8       20.17       24.11      8.78 o 
   8   7   8      268.73      260.72     27.72 o 
  -3   8   8      210.99      174.59     44.77 o 
  -2   8   8      307.99      319.93     46.21 o 
  -1   8   8       11.22       17.83     10.27 o 
   0   8   8       84.27      137.35     26.54 o 
   1   8   8       65.80       67.11     13.25 o 
   2   8   8       52.27       51.29     12.88 o 
   3   8   8       27.68       42.27     16.15 o 
   4   8   8       16.40        4.37     13.07 o 
   5   8   8       15.95       10.02     12.88 o 
   6   8   8        5.64       12.96      9.63 o 
   7   8   8      181.91      159.99     24.43 o 
   8   8   8       60.07       37.35     12.62 o 
  -2   9   8      141.60      176.55     50.29 o 
  -1   9   8      252.55      228.46     28.19 o 
   0   9   8      106.50      110.13     27.35 o 
   2   9   8        1.60        8.28      6.72 o 
   3   9   8       59.41       26.34     10.50 o 
   4   9   8        1.85       -1.51     11.71 o 
   5   9   8      606.91      569.65     51.89 o 
   6   9   8        3.50        7.57      9.41 o 
   7   9   8       39.60       53.78     17.20 o 
   0  10   8      168.67      144.32     43.92 o 
   1  10   8       84.39       79.90     31.34 o 
   2  10   8      414.86      368.73     35.34 o 
   3  10   8       27.55       11.16      5.90 o 
   4  10   8      101.67       92.22     18.78 o 
   5  10   8        7.07       28.63     17.09 o 
   6  10   8        0.02       22.27      9.79 o 
  -3  -8   9      157.39      152.66     23.20 o 
  -2  -8   9       84.60       87.50     29.79 o 
  -1  -8   9       89.17      106.53     23.63 o 
   0  -8   9      163.26      140.23     24.61 o 
  -5  -7   9      127.43      139.46     21.93 o 
  -4  -7   9      437.87      441.28     40.45 o 
  -3  -7   9      127.36       89.97     21.93 o 
  -2  -7   9       56.62       53.43     21.70 o 
  -1  -7   9       10.07       12.31      9.87 o 
   0  -7   9       12.00       20.00     13.19 o 
   1  -7   9       47.63       56.21     17.54 o 
   2  -7   9       16.68       34.03     14.41 o 
  -6  -6   9      515.44      537.33     43.75 o 
  -5  -6   9      377.26      338.16     35.16 o 
  -4  -6   9      159.28      166.76     21.74 o 
  -3  -6   9       81.56       56.76     16.75 o 
  -2  -6   9      185.75      164.25     28.72 o 
  -1  -6   9       46.18       48.84     25.37 o 
   0  -6   9      272.70      291.30     30.39 o 
   1  -6   9      278.82      290.67     35.65 o 
   2  -6   9        5.75       24.26     20.79 o 
   3  -6   9      151.67      149.57     38.78 o 
  -7  -5   9       86.38       57.23     13.70 o 
  -6  -5   9      706.18      758.93     41.85 o 
  -5  -5   9     1209.68     1329.14     61.62 o 
  -4  -5   9      173.25      172.58     26.85 o 
  -3  -5   9      115.83       92.90     20.74 o 
  -2  -5   9      647.26      636.16     42.25 o 
  -1  -5   9     1348.91     1423.52     50.97 o 
   0  -5   9      606.05      598.20     34.60 o 
   1  -5   9      498.64      623.59     31.26 o 
   2  -5   9      403.61      441.98     32.42 o 
   3  -5   9       93.46       39.50     14.94 o 
   4  -5   9       25.64       23.74     10.60 o 
   5  -5   9      400.38      361.99     82.53 o 
  -7  -4   9       33.49       65.16     20.41 o 
  -6  -4   9      502.25      505.52     30.96 o 
  -5  -4   9     1517.20     1530.62     94.12 o 
  -4  -4   9      118.07      129.30     22.87 o 
  -3  -4   9       47.39       35.54     14.08 o 
  -2  -4   9      127.70      120.19     21.75 o 
  -1  -4   9       54.90       61.16     16.60 o 
   0  -4   9        6.12       23.92     15.27 o 
   1  -4   9      185.24      233.64     27.55 o 
   2  -4   9      720.14      735.11     48.05 o 
   3  -4   9      122.31      131.40     19.18 o 
   4  -4   9      769.10      818.63     56.47 o 
   5  -4   9       77.66       48.45     20.03 o 
  -7  -3   9      114.88       80.67     22.40 o 
  -6  -3   9       50.18       36.54     13.65 o 
  -5  -3   9       86.77       98.37     21.86 o 
  -4  -3   9      660.27      688.09     32.97 o 
  -3  -3   9       36.60       37.26     23.37 o 
  -2  -3   9     1110.50     1103.64     98.70 o 
  -1  -3   9       89.35       80.58     15.48 o 
   0  -3   9      473.76      430.75     30.87 o 
   1  -3   9      301.41      287.09     30.54 o 
   2  -3   9       18.74       37.78     24.76 o 
   3  -3   9      228.10      245.25     26.13 o 
   4  -3   9      358.88      366.48     57.85 o 
   5  -3   9      449.44      411.64     51.18 o 
   6  -3   9        5.60        7.39     10.79 o 
  -7  -2   9      240.92      182.40     49.79 o 
  -6  -2   9      377.81      320.72     36.15 o 
  -5  -2   9      132.51      168.20     61.34 o 
  -4  -2   9      242.76      220.74     26.28 o 
  -3  -2   9       19.07       12.71     27.49 o 
  -2  -2   9      680.92      777.25     40.44 o 
  -1  -2   9     1960.12     2036.84     61.77 o 
   0  -2   9      691.39      776.25     39.58 o 
   1  -2   9      284.71      293.17     36.38 o 
   2  -2   9      370.41      406.68     15.44 o 
   3  -2   9     1105.25     1110.46     40.36 o 
   4  -2   9      212.45      212.07     17.17 o 
   5  -2   9      527.07      572.02     23.86 o 
   6  -2   9      304.98      272.44     20.46 o 
   7  -2   9      118.14      105.79     14.14 o 
  -7  -1   9       37.54       50.82     32.70 o 
  -6  -1   9       17.91       20.67     12.14 o 
  -5  -1   9      127.83      137.69     22.75 o 
  -4  -1   9      223.84      237.42     26.67 o 
  -3  -1   9        2.33       19.58     12.37 o 
  -2  -1   9       68.92       78.59     22.85 o 
  -1  -1   9      975.24     1017.37     68.40 o 
   0  -1   9        4.32       33.15     10.03 o 
   1  -1   9      121.86      138.47     20.59 o 
   2  -1   9      344.00      339.06     28.09 o 
   3  -1   9     2626.66     2737.39     64.65 o 
   4  -1   9      464.31      477.94     26.73 o 
   5  -1   9      340.67      373.63     34.20 o 
   6  -1   9       92.48       71.96     20.82 o 
   7  -1   9      487.05      475.02     68.22 o 
  -7   0   9        4.35       -3.98     19.66 o 
  -6   0   9      186.24      260.28     47.38 o 
  -5   0   9       32.49       23.82     11.62 o 
  -4   0   9       16.71       31.29     10.16 o 
  -3   0   9     1445.39     1453.08     63.52 o 
  -2   0   9       94.75      107.65     11.39 o 
  -1   0   9      849.75      815.36     36.20 o 
   0   0   9      321.87      311.46     25.80 o 
   1   0   9        0.41        2.10      6.92 o 
   2   0   9      409.38      423.18     21.68 o 
   3   0   9     2982.43     3071.24     61.57 o 
   4   0   9      488.77      489.28     37.76 o 
   5   0   9      613.99      694.78     32.84 o 
   6   0   9      153.08      187.26     17.22 o 
   7   0   9      473.35      448.30     30.51 o 
   8   0   9      116.76      118.62     19.03 o 
  -7   1   9      181.81      141.02     34.99 o 
  -6   1   9        9.46        9.22      8.74 o 
  -5   1   9      102.71      112.69     18.21 o 
  -4   1   9      263.39      268.42     28.56 o 
  -3   1   9       27.45       48.85     11.85 o 
  -2   1   9       70.34       60.76     10.52 o 
  -1   1   9     3539.72     3532.57     84.44 o 
   0   1   9     2284.03     2181.40     34.40 o 
   1   1   9      740.33      741.32     19.27 o 
   2   1   9      159.03      142.33     12.31 o 
   3   1   9       17.45       21.48      8.64 o 
   4   1   9      841.00      880.14     57.23 o 
   5   1   9        7.39       18.22      8.85 o 
   6   1   9      303.21      309.51     34.31 o 
   7   1   9      118.97      105.61     19.02 o 
   8   1   9      321.16      287.94     22.53 o 
  -7   2   9      216.24      204.71     25.71 o 
  -6   2   9      429.49      373.91     46.12 o 
  -5   2   9     1264.52     1210.29     55.47 o 
  -4   2   9     1980.30     1966.37     63.68 o 
  -3   2   9      794.90      784.94     19.43 o 
  -2   2   9       77.19       91.83     13.96 o 
  -1   2   9      232.64      240.16     12.85 o 
   0   2   9     5080.65     5287.63     45.36 o 
   1   2   9     2869.30     2830.25     70.09 o 
   2   2   9      727.47      734.40     17.56 o 
   3   2   9       87.65       86.87     11.99 o 
   4   2   9      288.85      265.94     37.06 o 
   5   2   9       10.78       23.36      6.92 o 
   6   2   9      702.91      734.22     28.26 o 
   7   2   9       81.44       96.92     17.76 o 
   8   2   9       38.52       57.96     29.86 o 
  -6   3   9      184.01      167.66     24.07 o 
  -5   3   9      275.84      268.28     22.18 o 
  -4   3   9     1305.10     1360.56     44.58 o 
  -3   3   9      436.47      415.57     48.11 o 
  -2   3   9        0.15        8.61      7.58 o 
  -1   3   9        1.41       10.05      9.41 o 
   0   3   9     1876.33     1898.64     35.77 o 
   1   3   9      715.24      676.86     18.35 o 
   2   3   9      102.42      127.34     12.60 o 
   3   3   9        0.69        7.27      6.33 o 
   4   3   9      533.18      558.20     24.63 o 
   5   3   9       68.11       66.26     12.74 o 
   6   3   9       12.64       23.33     14.59 o 
   7   3   9      242.31      294.73     27.42 o 
   8   3   9       19.08       44.92     15.43 o 
   9   3   9       14.76       10.40     14.51 o 
  -6   4   9       63.19       59.85     14.78 o 
  -5   4   9       18.43       22.32     14.66 o 
  -4   4   9       61.16       72.34     14.62 o 
  -3   4   9      404.60      386.96     20.74 o 
  -2   4   9       29.01       31.03      9.51 o 
  -1   4   9      540.06      532.94     13.30 o 
   0   4   9      957.54     1012.80     30.20 o 
   1   4   9      273.38      279.86     14.86 o 
   2   4   9      413.06      428.47     14.22 o 
   3   4   9      393.15      383.10     13.87 o 
   4   4   9      282.16      286.44     17.25 o 
   5   4   9      217.51      178.03     25.16 o 
   6   4   9       18.34       32.32     15.43 o 
   7   4   9      240.81      239.35     35.40 o 
   8   4   9       91.07       89.08     29.74 o 
   9   4   9       17.21       33.42     15.78 o 
  -5   5   9       14.00       13.92      7.79 o 
  -4   5   9      115.82      113.87     15.58 o 
  -3   5   9      345.88      369.67     23.10 o 
  -2   5   9        9.83        8.14      7.26 o 
  -1   5   9       15.49        9.44      8.62 o 
   0   5   9        2.73       -0.40      5.11 o 
   1   5   9     1006.25     1034.01     24.89 o 
   2   5   9      647.13      643.42     16.46 o 
   3   5   9       17.61       21.05     10.37 o 
   4   5   9      128.84      182.38     29.04 o 
   5   5   9       18.91        0.50      8.03 o 
   6   5   9        1.12        2.67     13.44 o 
   7   5   9      326.41      324.73     23.10 o 
   8   5   9      632.50      599.07     57.54 o 
  -5   6   9      205.04      170.14     29.15 o 
  -4   6   9      930.20      970.98     53.67 o 
  -3   6   9     1223.16     1343.72     75.30 o 
  -2   6   9     1030.73     1038.09     35.99 o 
  -1   6   9        9.94       14.01      7.45 o 
   0   6   9      187.27      177.61     16.79 o 
   1   6   9      237.86      240.84     15.77 o 
   2   6   9      584.55      598.39     36.63 o 
   3   6   9      552.29      503.15     22.96 o 
   4   6   9     1264.32     1271.16     35.21 o 
   5   6   9      828.46      798.23     35.11 o 
   6   6   9      127.93      157.92     20.66 o 
   7   6   9        0.80       25.74     15.04 o 
   8   6   9      857.62      907.89     50.02 o 
  -4   7   9     1084.93     1091.84     60.92 o 
  -3   7   9      803.97      790.22     28.42 o 
  -2   7   9      861.48      932.82     41.43 o 
  -1   7   9      235.50      216.85     30.50 o 
   0   7   9        1.47        9.51     16.82 o 
   1   7   9       28.09       18.36     10.47 o 
   2   7   9      676.97      687.61     26.00 o 
   3   7   9       84.43       80.12     15.40 o 
   4   7   9      491.76      469.17     20.93 o 
   5   7   9     1053.93     1106.34     26.34 o 
   6   7   9       24.53       15.33     11.20 o 
   7   7   9        0.85       24.50     10.39 o 
   8   7   9      209.51      196.02     27.03 o 
  -3   8   9       10.69       14.08     10.81 o 
  -2   8   9       70.24      104.52     22.42 o 
  -1   8   9        5.17        9.66      6.27 o 
   0   8   9       16.69       14.14     18.75 o 
   1   8   9      277.55      276.56     24.40 o 
   2   8   9       21.86       14.49      8.15 o 
   3   8   9       14.71       17.20     14.47 o 
   4   8   9        6.74        9.35      8.33 o 
   5   8   9       13.25       15.35     17.43 o 
   6   8   9       89.72       81.42     18.88 o 
   7   8   9       72.21       46.87     17.21 o 
  -1   9   9        1.41       31.22     22.19 o 
   0   9   9        3.00       13.72     18.98 o 
   1   9   9        2.89       -1.40     20.20 o 
   2   9   9      591.84      601.00     69.94 o 
   3   9   9       85.38       69.85     17.70 o 
   4   9   9        1.46       12.41     11.12 o 
   5   9   9      416.95      440.21     48.38 o 
   6   9   9      172.29      160.60     19.64 o 
   7   9   9      299.27      241.04     32.31 o 
   0  10   9       54.04       46.51     17.17 o 
   1  10   9       94.69       57.50     18.36 o 
   2  10   9      405.52      362.98     80.66 o 
   3  10   9      247.51      206.49     51.21 o 
   4  10   9      286.75      253.63     39.85 o 
   5  10   9      384.60      295.29     59.47 o 
  -4  -7  10      104.77      115.97     23.97 o 
  -3  -7  10        5.74       31.88     14.78 o 
  -2  -7  10      194.34      174.47     24.58 o 
  -1  -7  10       95.38      146.40     37.98 o 
   0  -7  10      234.00      157.83     24.36 o 
   1  -7  10       33.20       43.03     23.68 o 
  -5  -6  10       94.11      122.35     29.08 o 
  -4  -6  10        0.89       30.14     27.79 o 
  -3  -6  10      123.41      109.80     32.06 o 
  -2  -6  10       73.48       68.25     17.96 o 
  -1  -6  10      244.79      240.33     40.80 o 
   0  -6  10      124.19      110.60     22.43 o 
   1  -6  10      170.06      186.82     23.80 o 
   2  -6  10       33.46       45.00     15.34 o 
   3  -6  10      526.30      463.84     94.99 o 
  -6  -5  10        0.59       19.02     25.41 o 
  -5  -5  10      456.96      400.13     45.54 o 
  -4  -5  10      246.32      218.85     25.29 o 
  -3  -5  10      744.26      680.09     35.55 o 
  -2  -5  10      654.04      706.42     43.64 o 
  -1  -5  10       81.94      105.09     20.21 o 
   0  -5  10      950.56      978.32     52.56 o 
   1  -5  10       20.26       36.81     16.13 o 
   2  -5  10      936.07      986.52     55.25 o 
   3  -5  10      718.66      768.36     60.84 o 
   4  -5  10      678.34      720.64     88.78 o 
  -6  -4  10       86.65       94.87     26.44 o 
  -5  -4  10       90.37       89.85     20.80 o 
  -4  -4  10       13.12       -4.85     12.55 o 
  -3  -4  10       59.14       50.02     11.51 o 
  -2  -4  10      944.00      911.52     40.29 o 
  -1  -4  10      621.21      621.04     29.80 o 
   0  -4  10      862.34      897.64     46.21 o 
   1  -4  10       55.65       66.76     23.37 o 
   2  -4  10      563.76      558.11     46.19 o 
   3  -4  10       74.43       73.72     27.56 o 
   4  -4  10      561.09      569.93     55.91 o 
   5  -4  10       65.42       45.82     29.29 o 
  -7  -3  10        1.80        6.83     11.28 o 
  -6  -3  10      206.14      191.66     32.17 o 
  -5  -3  10      271.40      284.53     28.59 o 
  -4  -3  10      218.76      197.09     21.85 o 
  -3  -3  10      563.23      681.99     32.81 o 
  -2  -3  10       37.75       34.76     13.70 o 
  -1  -3  10       62.42       68.22     14.20 o 
   0  -3  10      269.25      248.54     44.08 o 
   1  -3  10     1076.24     1030.61     52.00 o 
   2  -3  10        2.17       16.19     13.67 o 
   3  -3  10        1.22       21.24     18.59 o 
   4  -3  10        1.38       11.69      7.27 o 
   5  -3  10       78.13       58.76     16.99 o 
   6  -3  10       34.68       26.09      9.41 o 
  -7  -2  10        3.74       27.90     34.25 o 
  -6  -2  10        2.28       24.67     12.09 o 
  -5  -2  10     1065.91     1121.72     42.03 o 
  -4  -2  10      799.89      864.81     37.87 o 
  -3  -2  10      671.27      705.45     37.72 o 
  -2  -2  10        3.04       10.34      9.57 o 
  -1  -2  10      720.83      792.60     52.67 o 
   0  -2  10      119.57      139.79     22.16 o 
   1  -2  10     1346.97     1330.90     65.74 o 
   2  -2  10       34.83       46.07     25.99 o 
   3  -2  10      404.85      416.27     29.45 o 
   4  -2  10        1.34       10.30     10.55 o 
   5  -2  10       79.71       55.67     18.65 o 
   6  -2  10        8.34       34.48     13.28 o 
  -7  -1  10       30.49       16.53     18.51 o 
  -6  -1  10       37.59       26.23     20.01 o 
  -5  -1  10      574.13      587.46     41.58 o 
  -4  -1  10      170.57      183.75     22.53 o 
  -3  -1  10      234.21      207.14     19.69 o 
  -2  -1  10       97.29       98.35     21.46 o 
  -1  -1  10     2062.79     2194.44     62.00 o 
   0  -1  10     1663.56     1664.99     59.72 o 
   1  -1  10      710.63      736.84     34.65 o 
   2  -1  10       63.76      108.19     25.35 o 
   3  -1  10      125.67      115.30     19.64 o 
   4  -1  10      666.66      704.46     29.29 o 
   5  -1  10      410.34      433.64     36.86 o 
   6  -1  10      898.22      935.66     33.76 o 
   7  -1  10       45.83       32.24     13.08 o 
  -6   0  10       41.50       88.88     36.85 o 
  -5   0  10      398.65      378.81     36.64 o 
  -4   0  10      543.16      559.88     41.05 o 
  -3   0  10       13.77       14.78     17.33 o 
  -2   0  10      433.09      447.36     28.21 o 
  -1   0  10      457.42      462.75     27.11 o 
   0   0  10     3074.13     3206.36    108.43 o 
   1   0  10      355.67      327.75     31.43 o 
   2   0  10     1217.60     1237.58     39.41 o 
   3   0  10      232.12      232.61     26.01 o 
   4   0  10      334.88      300.58     22.51 o 
   5   0  10       16.63       22.81     14.27 o 
   6   0  10      390.26      398.38     31.38 o 
   7   0  10      132.68      139.02     18.92 o 
  -7   1  10      102.46      106.75     25.08 o 
  -6   1  10       25.71        6.99     13.04 o 
  -5   1  10        1.73        1.26     16.65 o 
  -4   1  10     2004.82     2129.59     70.79 o 
  -3   1  10     1333.76     1372.13     26.99 o 
  -2   1  10      280.01      290.94     26.19 o 
  -1   1  10       15.49       19.71      9.85 o 
   0   1  10      734.67      764.28     44.11 o 
   1   1  10        2.65       12.86     18.42 o 
   2   1  10      289.66      282.72     21.04 o 
   3   1  10      442.94      415.11     16.32 o 
   4   1  10      264.00      258.78     16.59 o 
   5   1  10      252.78      270.17     23.88 o 
   6   1  10      159.52      139.86     24.86 o 
   7   1  10      260.82      248.56     42.59 o 
   8   1  10       58.29       29.91     12.80 o 
  -6   2  10       38.38       37.51     16.82 o 
  -5   2  10        2.15       21.33      9.13 o 
  -4   2  10     1153.23     1225.92     77.80 o 
  -3   2  10     1771.45     1755.61     53.74 o 
  -2   2  10      319.33      323.80     23.30 o 
  -1   2  10     1095.99     1086.89     41.73 o 
   0   2  10      107.11      109.06     13.59 o 
   1   2  10      170.09      174.29     17.24 o 
   2   2  10       86.15       91.66     14.43 o 
   3   2  10      601.12      617.60     19.71 o 
   4   2  10      313.86      303.53     15.92 o 
   5   2  10      146.98      133.93     14.72 o 
   6   2  10      728.77      713.74     37.52 o 
   7   2  10      110.94      119.09     19.67 o 
   8   2  10       14.78       17.65     12.13 o 
  -6   3  10        7.07       13.47     14.76 o 
  -5   3  10        1.77       20.96     14.31 o 
  -4   3  10      103.27       74.03     26.76 o 
  -3   3  10     1485.08     1451.64     64.91 o 
  -2   3  10      348.12      367.78     13.43 o 
  -1   3  10        3.34        1.32      9.18 o 
   0   3  10       19.83       21.64      9.80 o 
   1   3  10      300.04      315.88     12.29 o 
   2   3  10        1.87        6.12      7.19 o 
   3   3  10      583.68      637.39     16.01 o 
   4   3  10      404.97      386.43     35.19 o 
   5   3  10       48.74       18.11     10.26 o 
   6   3  10      117.60      109.80     16.29 o 
   7   3  10      505.06      523.52     42.96 o 
   8   3  10      913.77      958.18     32.30 o 
  -5   4  10      374.03      357.59     30.12 o 
  -4   4  10      108.57      115.10     17.99 o 
  -3   4  10      443.84      437.34     25.37 o 
  -2   4  10       26.81       27.75      9.98 o 
  -1   4  10     1239.24     1188.97     39.27 o 
   0   4  10       12.33        4.51      7.08 o 
   1   4  10      606.54      604.32     13.09 o 
   2   4  10       47.35       37.95     12.89 o 
   3   4  10       21.39       15.49     11.35 o 
   4   4  10     1323.31     1416.69     25.14 o 
   5   4  10      157.87      161.95     22.36 o 
   6   4  10       13.78       -0.26     13.19 o 
   7   4  10       36.55       43.34     20.61 o 
   8   4  10     1193.85     1304.62     37.24 o 
  -5   5  10      323.79      278.59     28.56 o 
  -4   5  10        3.97       15.18      6.90 o 
  -3   5  10       68.49       69.30     19.81 o 
  -2   5  10      442.07      442.97     30.85 o 
  -1   5  10       13.47       12.58      7.94 o 
   0   5  10       93.51       81.12     10.20 o 
   1   5  10       38.19       56.75     10.70 o 
   2   5  10      105.45      101.11     18.69 o 
   3   5  10        7.19       13.83      7.36 o 
   4   5  10     1227.98     1254.30     49.70 o 
   5   5  10      609.15      722.30     25.96 o 
   6   5  10       20.65       23.64     14.54 o 
   7   5  10      477.29      431.71     54.45 o 
   8   5  10      194.80      149.82     41.38 o 
  -4   6  10        0.55       -1.37     21.41 o 
  -3   6  10       23.17       13.82      7.15 o 
  -2   6  10      421.80      390.50     24.01 o 
  -1   6  10      147.80      142.59     17.17 o 
   0   6  10      381.74      443.26     14.99 o 
   1   6  10     3307.23     3416.74     46.57 o 
   2   6  10      457.12      472.90     19.94 o 
   3   6  10       57.18       35.76     10.12 o 
   4   6  10      183.07      190.29     25.35 o 
   5   6  10     1948.63     2061.13     34.33 o 
   6   6  10      600.45      681.00     42.75 o 
   7   6  10      263.12      239.49     33.14 o 
   8   6  10       24.34       21.94     13.74 o 
  -3   7  10       87.59       78.62     16.20 o 
  -2   7  10        0.23        5.68     12.50 o 
  -1   7  10      396.02      378.15     34.84 o 
   0   7  10      220.91      171.44     47.87 o 
   1   7  10      949.62      990.53     21.08 o 
   2   7  10      638.05      596.75     24.83 o 
   3   7  10       53.55       50.25     13.30 o 
   4   7  10        2.15       17.29      9.37 o 
   5   7  10     1328.53     1347.47     44.75 o 
   6   7  10       10.45       13.99      8.99 o 
   7   7  10        1.15       17.01     12.01 o 
   8   7  10      116.23      118.29     23.32 o 
  -2   8  10      204.49      141.21     21.30 o 
  -1   8  10       44.81       60.15     28.95 o 
   0   8  10        1.53        7.38     16.53 o 
   2   8  10      187.98      191.52     16.19 o 
   3   8  10      112.26      122.03     17.26 o 
   4   8  10      104.88       92.06     15.72 o 
   5   8  10      108.60      107.27     18.22 o 
   6   8  10      318.04      294.27     22.76 o 
   7   8  10        0.80        7.72     15.28 o 
  -1   9  10       33.15        7.27     16.32 o 
   0   9  10       23.29       40.51     22.79 o 
   1   9  10       11.35        2.06     18.28 o 
   2   9  10      249.20      269.14     43.87 o 
   3   9  10       11.22       14.64      9.49 o 
   4   9  10      310.00      291.33     42.89 o 
   5   9  10      217.73      201.02     24.21 o 
   6   9  10      341.84      348.68     64.12 o 
   2  10  10      309.29      316.08     29.39 o 
   3  10  10      562.30      504.19     43.81 o 
   4  10  10        3.25       18.12      6.77 o 
  -4  -6  11      290.95      332.34     77.79 o 
  -3  -6  11       27.32       40.48     20.12 o 
  -2  -6  11      201.38      173.21     18.60 o 
  -1  -6  11      202.10      143.94     20.63 o 
   0  -6  11      656.59      575.52     53.81 o 
   1  -6  11      119.69       98.11     24.57 o 
  -5  -5  11      634.63      593.56     54.45 o 
  -4  -5  11      441.21      417.04     32.82 o 
  -3  -5  11      346.84      346.18     57.18 o 
  -2  -5  11      365.45      422.82     40.35 o 
  -1  -5  11      474.55      458.39     44.83 o 
   0  -5  11     1422.68     1556.77     72.84 o 
   1  -5  11     1448.88     1434.60     48.78 o 
   2  -5  11       26.94        0.05     16.23 o 
   3  -5  11       19.51       16.75     20.37 o 
  -6  -4  11      297.47      181.22     49.42 o 
  -5  -4  11      656.31      646.23     63.87 o 
  -4  -4  11      405.01      445.06     26.60 o 
  -3  -4  11     1000.80      963.56     41.79 o 
  -2  -4  11      142.76      121.83     28.21 o 
  -1  -4  11     1015.83     1027.01     49.84 o 
   0  -4  11       72.19       91.26     18.44 o 
   1  -4  11      326.58      377.15     39.48 o 
   2  -4  11        4.78       17.49     11.44 o 
   3  -4  11        0.87      -13.66     13.66 o 
   4  -4  11       20.38       13.42     10.65 o 
  -6  -3  11      262.64      272.68     47.05 o 
  -5  -3  11      207.58      148.99     27.59 o 
  -4  -3  11       42.49       41.32     10.52 o 
  -3  -3  11      295.91      302.62     41.60 o 
  -2  -3  11      372.10      405.74     34.48 o 
  -1  -3  11       73.24       93.36     20.51 o 
   0  -3  11       12.94       37.24     17.76 o 
   1  -3  11       23.57       24.50     17.77 o 
   2  -3  11       53.67       33.48     10.89 o 
   3  -3  11      339.93      327.32     31.68 o 
   4  -3  11       22.48       40.11     16.68 o 
   5  -3  11        1.82       12.38     13.30 o 
  -6  -2  11      508.75      566.57     37.51 o 
  -5  -2  11       63.42       42.77     15.92 o 
  -4  -2  11      239.67      212.56     27.55 o 
  -3  -2  11        9.47        9.52     19.91 o 
  -2  -2  11      557.08      577.60     41.37 o 
  -1  -2  11      198.70      183.89     23.52 o 
   0  -2  11      139.55      165.63     23.14 o 
   1  -2  11      389.33      411.06     33.79 o 
   2  -2  11      278.31      250.28     25.76 o 
   3  -2  11       23.21       28.21     14.70 o 
   4  -2  11      400.79      362.04     45.99 o 
   5  -2  11      114.50       92.06     37.56 o 
   6  -2  11       92.21       70.35     15.95 o 
  -6  -1  11        1.49       22.15     23.84 o 
  -5  -1  11       60.41       40.07     15.12 o 
  -4  -1  11     2259.57     2451.17     49.17 o 
  -3  -1  11      400.70      446.64     32.34 o 
  -2  -1  11      783.88      861.64     39.38 o 
  -1  -1  11       58.52       77.58     12.47 o 
   0  -1  11      538.18      497.44     46.43 o 
   1  -1  11       42.00       46.75     21.78 o 
   2  -1  11     1198.00     1202.06     38.40 o 
   3  -1  11     1075.43     1092.33     39.81 o 
   4  -1  11      111.07      125.32     30.81 o 
   5  -1  11      524.91      551.78     33.85 o 
   6  -1  11        3.31       14.16      7.71 o 
  -6   0  11       60.92       85.73     34.29 o 
  -5   0  11      102.44      127.62     42.16 o 
  -4   0  11     1869.12     2086.98     68.88 o 
  -3   0  11      371.02      384.87     24.09 o 
  -2   0  11      326.31      365.19     29.15 o 
  -1   0  11     1029.38     1064.60     26.02 o 
   0   0  11      262.04      279.69     36.48 o 
   1   0  11      199.05      162.06     43.94 o 
   2   0  11        3.41       -6.48     17.16 o 
   3   0  11     1388.02     1454.57     52.84 o 
   4   0  11      316.14      316.41     25.67 o 
   5   0  11     1212.03     1390.83     56.38 o 
   6   0  11       14.18       30.03     14.30 o 
   7   0  11      141.02      113.78     29.61 o 
  -6   1  11       57.79       40.14     21.62 o 
  -5   1  11        7.20       16.12     19.52 o 
  -4   1  11       67.48       47.13     21.02 o 
  -3   1  11      506.25      535.94     27.16 o 
  -2   1  11        2.07       10.55     37.17 o 
  -1   1  11      107.06      128.15     15.43 o 
   0   1  11      187.57      186.43     27.56 o 
   1   1  11      380.91      419.95     28.40 o 
   2   1  11      994.83      891.91     27.63 o 
   3   1  11      365.96      358.28     23.18 o 
   4   1  11       73.77       91.49     15.85 o 
   5   1  11      108.50      100.68     13.48 o 
   6   1  11      356.46      380.42     36.19 o 
   7   1  11       55.32       76.64     33.51 o 
  -6   2  11      504.21      383.67     91.40 o 
  -5   2  11       49.59       45.46     19.62 o 
  -3   2  11        0.92       22.16     11.51 o 
  -2   2  11      306.80      303.80     23.66 o 
  -1   2  11      105.74      141.09     15.54 o 
   0   2  11     1131.52     1071.90     31.35 o 
   1   2  11       84.60       57.89     11.65 o 
   2   2  11     1149.88     1186.92     27.39 o 
   3   2  11      179.28      193.41     13.34 o 
   4   2  11      237.29      239.80     16.61 o 
   5   2  11      211.46      178.42     18.27 o 
   6   2  11      158.98      173.05     19.49 o 
   7   2  11        1.49       21.49     11.70 o 
  -5   3  11        3.65        7.11     11.60 o 
  -4   3  11      115.19      101.41     26.50 o 
  -3   3  11       15.87       14.28      9.34 o 
  -2   3  11       12.82       18.51     24.18 o 
  -1   3  11      102.42       93.13     10.32 o 
   0   3  11      351.04      335.13     14.85 o 
   1   3  11      512.29      496.25     21.86 o 
   2   3  11        4.13       15.02      6.87 o 
   3   3  11       10.35       11.35      6.72 o 
   4   3  11     1133.89     1193.30     24.40 o 
   5   3  11      618.15      663.24     56.16 o 
   6   3  11      262.13      308.08     25.87 o 
   7   3  11       91.85       71.63     21.47 o 
   8   3  11      269.04      242.74     32.11 o 
  -5   4  11        8.08       25.99     25.00 o 
  -4   4  11      310.76      238.39     73.86 o 
  -3   4  11       42.65       24.11      9.01 o 
  -2   4  11      367.38      382.67     25.07 o 
  -1   4  11       53.70       52.09     22.68 o 
   0   4  11      392.57      386.80     12.01 o 
   1   4  11     1728.62     1675.77     21.04 o 
   2   4  11        6.91        8.64      5.72 o 
   3   4  11        0.04        5.94      5.00 o 
   4   4  11     1610.21     1748.32     84.42 o 
   5   4  11     1621.13     1632.18     97.73 o 
   6   4  11      419.98      481.20     36.63 o 
   7   4  11      120.78       75.80     26.25 o 
   8   4  11        1.89        5.51     10.33 o 
  -4   5  11       50.05       44.60     15.65 o 
  -3   5  11      147.29      186.20     46.68 o 
  -2   5  11        5.35       12.00     15.34 o 
  -1   5  11       49.39       41.47      8.67 o 
   0   5  11      500.18      476.54     14.27 o 
   1   5  11      833.57      923.27     29.17 o 
   2   5  11      234.05      227.67     21.69 o 
   3   5  11       70.49       69.58     13.66 o 
   4   5  11      145.61      161.23     23.50 o 
   5   5  11      299.04      299.86     30.96 o 
   6   5  11      192.21      200.55     23.25 o 
   7   5  11       46.65       36.25     10.78 o 
   8   5  11      144.91      128.56     23.96 o 
  -4   6  11      209.99      146.58     29.06 o 
  -3   6  11      576.14      597.57     37.18 o 
  -2   6  11     1500.18     1546.96     63.29 o 
  -1   6  11      116.02      111.96     25.06 o 
   0   6  11        5.11       23.31     13.95 o 
   1   6  11      824.43      880.58     29.39 o 
   2   6  11     1932.54     1979.64     76.38 o 
   3   6  11      108.91      137.08     20.28 o 
   4   6  11      213.81      165.43     22.97 o 
   5   6  11        5.17        6.35     21.88 o 
   6   6  11        9.35       16.23     11.43 o 
   7   6  11      100.58       87.76     15.99 o 
  -3   7  11      304.67      261.49     29.05 o 
  -2   7  11     1381.62     1452.48     65.92 o 
  -1   7  11      268.70      320.26     31.39 o 
   0   7  11        5.28       18.49     15.00 o 
   2   7  11      661.80      713.69     32.40 o 
   3   7  11       49.36       32.71     10.65 o 
   4   7  11       78.75       84.53     15.28 o 
   5   7  11       26.71       21.11     13.01 o 
   6   7  11       68.57       68.75     21.62 o 
   7   7  11        6.63        4.89     11.11 o 
  -1   8  11       65.04       65.08     22.36 o 
   0   8  11      212.18      146.31     46.08 o 
   1   8  11      199.06      182.44     30.81 o 
   2   8  11      335.28      332.51     23.10 o 
   3   8  11        7.40       13.21     10.62 o 
   4   8  11      134.00      135.84     28.49 o 
   5   8  11        2.19       10.74     12.91 o 
   6   8  11      228.11      202.88     24.78 o 
   0   9  11      253.68      255.39     31.20 o 
   1   9  11       92.35       85.09     22.22 o 
   2   9  11      184.76      139.39     38.87 o 
   3   9  11      229.99      172.30     48.70 o 
   4   9  11       38.72       13.69      9.69 o 
   5   9  11       13.23       21.32     10.86 o 
  -4  -5  12      301.50      310.68     37.98 o 
  -3  -5  12     1286.16     1338.40    133.20 o 
  -2  -5  12      496.66      412.64     35.14 o 
  -1  -5  12       43.86       54.01     15.32 o 
   0  -5  12      105.73      119.61     22.39 o 
   1  -5  12      370.81      368.08     41.56 o 
   2  -5  12        2.85       14.28     10.83 o 
  -5  -4  12      346.25      249.79     52.91 o 
  -4  -4  12      214.95      206.58     45.40 o 
  -3  -4  12      293.23      269.73     30.67 o 
  -2  -4  12      189.13      180.63     31.37 o 
  -1  -4  12        3.19        4.72     12.95 o 
   0  -4  12      154.37      117.02     26.05 o 
   1  -4  12       39.73       22.78     16.06 o 
   2  -4  12       78.82       93.11     29.26 o 
   3  -4  12       25.53       31.18     16.78 o 
  -5  -3  12        5.90        8.20     12.24 o 
  -4  -3  12       53.65       39.45     18.89 o 
  -3  -3  12      116.77       91.32     18.44 o 
  -2  -3  12       68.09       42.24     14.97 o 
  -1  -3  12       52.40       39.84     18.94 o 
   0  -3  12       97.71       95.29     15.61 o 
   1  -3  12        5.90       29.48     17.78 o 
   2  -3  12       29.52       42.60     17.76 o 
   3  -3  12        7.66       28.01     26.99 o 
   4  -3  12        5.14        6.61      7.52 o 
  -5  -2  12       20.68       14.43     13.88 o 
  -4  -2  12       79.32       98.93     24.56 o 
  -3  -2  12       46.67       36.24     18.30 o 
  -2  -2  12      120.73      126.79     20.72 o 
  -1  -2  12       76.33       43.49     18.04 o 
   0  -2  12       76.03       94.39     24.94 o 
   1  -2  12      364.60      352.55     33.59 o 
   2  -2  12        2.00       -7.03     11.99 o 
   3  -2  12      139.51      121.29     21.00 o 
   4  -2  12      193.08      181.34     27.33 o 
   5  -2  12      839.87      865.26     46.93 o 
  -6  -1  12       40.21       43.83     21.58 o 
  -5  -1  12       93.10       70.00     32.58 o 
  -4  -1  12       13.47        7.48     10.96 o 
  -3  -1  12      266.18      262.03     47.70 o 
  -2  -1  12        2.48        0.97     14.10 o 
  -1  -1  12      912.30     1057.09     26.95 o 
   0  -1  12      692.76      726.06     61.91 o 
   1  -1  12      737.98      738.46     45.04 o 
   2  -1  12      477.65      503.55     35.02 o 
   3  -1  12      181.19      148.42     28.78 o 
   4  -1  12      423.96      377.99     55.65 o 
   5  -1  12      545.17      494.87     65.96 o 
   6  -1  12      749.22      680.50     41.26 o 
  -5   0  12      245.10      334.13     46.37 o 
  -4   0  12      207.18      178.69     31.76 o 
  -3   0  12       45.25       35.34     17.73 o 
  -2   0  12        4.48        8.02     14.51 o 
  -1   0  12      968.98      970.22     44.18 o 
   0   0  12     1644.78     1743.80     33.70 o 
   1   0  12      734.25      740.94     35.61 o 
   2   0  12      649.45      716.66     32.36 o 
   3   0  12        0.58        8.21      8.96 o 
   4   0  12      254.82      267.39     28.14 o 
   5   0  12      317.16      272.80     45.17 o 
  -5   1  12        3.86        4.95     25.33 o 
  -4   1  12      227.14      231.07     31.57 o 
  -3   1  12       70.96       46.90     26.10 o 
  -2   1  12      269.59      304.11     44.00 o 
  -1   1  12      576.28      533.81     26.16 o 
   0   1  12      305.05      299.70     40.78 o 
   1   1  12      732.45      749.90     26.72 o 
   2   1  12       98.19      106.29     18.43 o 
   3   1  12      124.45      121.56     16.42 o 
   4   1  12      342.65      369.27     23.37 o 
   5   1  12       35.20       61.04     37.57 o 
   6   1  12       17.09       14.53     23.76 o 
   7   1  12        1.72       24.48     23.18 o 
  -5   2  12       71.82       11.58     21.56 o 
  -4   2  12       34.07       11.64     22.30 o 
  -3   2  12     1060.37     1164.58     57.97 o 
  -2   2  12      138.75      139.54     24.74 o 
  -1   2  12      817.89      804.07     29.26 o 
   0   2  12      252.69      248.13     20.82 o 
   1   2  12       10.39       14.02     10.13 o 
   2   2  12       42.03       42.49     14.43 o 
   3   2  12      284.94      259.78     23.16 o 
   4   2  12      205.16      176.34     38.10 o 
   5   2  12        4.31      -23.88     23.88 o 
   6   2  12       18.36       -3.07     23.31 o 
   7   2  12       45.63       70.13     26.17 o 
  -5   3  12       41.48        7.89      9.97 o 
  -3   3  12      570.11      593.54     84.41 o 
  -2   3  12       28.17       16.72     11.31 o 
  -1   3  12      237.78      183.37     30.53 o 
   0   3  12       94.82       97.06     16.24 o 
   1   3  12     1153.06     1167.83     29.76 o 
   2   3  12      802.77      804.17     32.98 o 
   4   3  12       54.73       44.37     22.13 o 
   5   3  12      156.77      179.56     33.90 o 
   6   3  12        4.68       26.40     34.66 o 
   7   3  12      436.71      440.86     35.69 o 
  -4   4  12      156.72      118.25     22.30 o 
  -3   4  12      786.35      818.48     48.51 o 
  -2   4  12      497.25      500.93     44.99 o 
  -1   4  12        2.01       -7.01     16.90 o 
   0   4  12      235.67      258.65     18.55 o 
   1   4  12     2602.74     2481.78     81.12 o 
   2   4  12      800.27      812.93     39.64 o 
   3   4  12      359.38      373.34     27.03 o 
   4   4  12      243.21      256.12     21.44 o 
   5   4  12      197.39      168.34     28.96 o 
   6   4  12       66.36       56.31     22.24 o 
   7   4  12      103.97       94.27     19.51 o 
  -4   5  12       72.91       28.11     22.94 o 
  -3   5  12      578.59      548.02     72.77 o 
  -2   5  12      601.72      662.60     57.52 o 
  -1   5  12       11.18       12.11      7.18 o 
   0   5  12      105.08      101.81     10.75 o 
   1   5  12       31.45       44.43     23.70 o 
   2   5  12      243.54      265.21     29.40 o 
   3   5  12      168.82      162.02     19.05 o 
   4   5  12      255.49      239.73     26.06 o 
   5   5  12       70.37       82.15     27.45 o 
   6   5  12      206.20      202.50     36.44 o 
   7   5  12       10.64       27.40     20.49 o 
  -3   6  12       36.09       29.28     18.55 o 
  -2   6  12      613.10      599.36     53.21 o 
  -1   6  12      171.86      116.95     38.56 o 
   0   6  12      387.86      255.41     68.05 o 
   1   6  12        9.66       21.96     10.84 o 
   2   6  12        3.62       13.86      8.65 o 
   3   6  12      300.24      304.34     22.56 o 
   4   6  12       13.23       32.05     17.29 o 
   5   6  12      157.14      152.53     26.82 o 
   6   6  12       78.70       90.61     19.33 o 
   7   6  12      410.26      402.28     26.97 o 
  -2   7  12      299.70      292.03     33.65 o 
  -1   7  12      130.66      115.57     15.89 o 
   0   7  12       32.19       12.36     13.27 o 
   1   7  12      152.60      163.23     26.34 o 
   2   7  12       34.31       20.44     11.13 o 
   3   7  12       19.79       22.81     12.27 o 
   4   7  12        3.50       13.88      6.99 o 
   5   7  12       80.36       79.20     31.90 o 
   6   7  12       55.48       51.61     15.62 o 
   0   8  12       21.30       44.16     17.10 o 
   1   8  12        0.75        8.45     15.62 o 
   3   8  12       45.90       51.93     17.12 o 
   4   8  12       67.18       62.74     14.46 o 
   5   8  12      413.43      401.22     32.54 o 
   2   9  12       42.28       34.50     19.56 o 
   3   9  12       17.28       17.99      9.64 o 
  -3  -4  13      149.94      135.69     31.31 o 
  -2  -4  13        2.07        0.62     19.17 o 
  -1  -4  13       11.49       28.77     11.39 o 
   0  -4  13      269.88      243.00     26.85 o 
   1  -4  13      847.19      936.69    104.15 o 
   2  -4  13        0.31        9.67      5.43 o 
  -4  -3  13      109.58       74.70     21.37 o 
  -3  -3  13       36.12       41.02     20.66 o 
  -2  -3  13        0.20       14.09     24.69 o 
  -1  -3  13       92.92      124.07     22.59 o 
   0  -3  13        4.24        9.22     15.59 o 
   1  -3  13      112.00      121.19     21.75 o 
   2  -3  13        5.42       32.87     32.45 o 
   3  -3  13       81.47       63.07     18.26 o 
  -4  -2  13        1.49       10.89     13.87 o 
  -3  -2  13      127.92       76.61     20.22 o 
  -2  -2  13      119.15      109.96     36.06 o 
  -1  -2  13      125.90      125.09     19.79 o 
   0  -2  13       92.59       94.69     24.50 o 
   1  -2  13      540.71      500.27     38.43 o 
   2  -2  13      479.19      443.05     34.93 o 
   3  -2  13      128.84      112.36     20.95 o 
   4  -2  13       20.39       10.55      8.60 o 
  -5  -1  13       60.69       42.00     24.96 o 
  -4  -1  13      721.05      644.95     69.30 o 
  -3  -1  13      505.17      387.38     61.44 o 
  -2  -1  13      948.39     1051.10     58.15 o 
  -1  -1  13       66.05       39.58     12.36 o 
   0  -1  13      216.47      194.68     24.95 o 
   1  -1  13      663.06      671.65     50.99 o 
   2  -1  13     1318.18     1379.52     88.16 o 
   3  -1  13      228.46      213.77     30.33 o 
   4  -1  13      215.33      166.87     25.57 o 
   5  -1  13      131.69      119.98     19.97 o 
  -5   0  13       98.33       94.90     26.77 o 
  -4   0  13      827.82      958.57     67.16 o 
  -3   0  13     1003.95     1041.56     38.56 o 
  -2   0  13     1009.10     1002.77     46.18 o 
  -1   0  13       76.28       53.66     26.55 o 
   0   0  13      216.28      192.45     20.85 o 
   1   0  13        1.55       17.08     12.32 o 
   2   0  13     1067.63     1084.02     46.96 o 
   3   0  13      307.55      249.90     42.20 o 
   4   0  13        4.35        8.38     10.10 o 
   5   0  13       47.59       38.08      9.73 o 
  -5   1  13      381.05      358.70     41.19 o 
  -4   1  13      102.32      116.80     29.65 o 
  -3   1  13      188.62      175.16     27.47 o 
  -2   1  13      406.53      344.04     30.34 o 
  -1   1  13      236.18      241.42     25.86 o 
   0   1  13       34.40       50.34     15.04 o 
   1   1  13      139.68      177.31     23.13 o 
   2   1  13       33.27       47.42     14.44 o 
   3   1  13       20.22       23.55     10.55 o 
   4   1  13       46.63       55.05     16.41 o 
   5   1  13        7.56       37.16     26.19 o 
   6   1  13       24.43       17.21     25.31 o 
  -4   2  13       22.94       49.07     22.40 o 
  -3   2  13       40.34       41.65     23.00 o 
  -2   2  13       11.36       21.85     13.65 o 
  -1   2  13        6.71       26.34     12.03 o 
   0   2  13        7.85       11.93     13.50 o 
   1   2  13       29.31       31.89     11.43 o 
   2   2  13      135.74      137.93     15.51 o 
   3   2  13      211.60      219.53     45.07 o 
   4   2  13       29.60        8.70      9.50 o 
   5   2  13       10.45       -1.11     23.31 o 
   6   2  13       80.29       67.24     23.72 o 
  -4   3  13       13.14        7.71     18.36 o 
  -3   3  13      252.80      194.89     56.67 o 
  -2   3  13      473.60      476.00     45.38 o 
  -1   3  13      229.61      270.80     48.25 o 
   0   3  13      101.27       77.64     19.33 o 
   1   3  13       60.64       65.40     17.11 o 
   2   3  13        0.81        8.74     10.59 o 
   4   3  13      413.54      492.77     44.72 o 
   5   3  13      402.41      485.85     35.67 o 
   6   3  13      354.27      416.01     36.31 o 
  -3   4  13      650.63      740.52     44.06 o 
  -2   4  13     1104.98     1244.60     53.46 o 
  -1   4  13      230.92      202.12     42.58 o 
   0   4  13      453.08      434.62     27.96 o 
   1   4  13       38.71       52.43     27.02 o 
   2   4  13       13.16       26.91     19.60 o 
   3   4  13        7.57       25.04     19.74 o 
   4   4  13      270.08      302.58     33.76 o 
   5   4  13      566.38      544.93     40.64 o 
   6   4  13      605.20      683.70     41.22 o 
  -2   5  13       94.39       68.77     28.91 o 
  -1   5  13      214.01      183.94     36.62 o 
   1   5  13      475.45      475.89     32.29 o 
   2   5  13       90.05      101.29     22.57 o 
   3   5  13      200.16      218.50     27.99 o 
   4   5  13       23.46       17.10     20.59 o 
   5   5  13      259.32      296.77     33.65 o 
   6   5  13        2.77       24.73     25.59 o 
   2   6  13       17.02       12.31      9.08 o 
   3   6  13      651.31      594.21     27.63 o 
   4   6  13      294.66      310.24     26.03 o 
   5   6  13       42.96       43.84     15.14 o 
   6   6  13       63.97       65.88     14.45 o 
   2   7  13      287.76      324.89     52.62 o 
   3   7  13       16.22       29.00     10.98 o 
   4   7  13       58.48       53.26     13.57 o 
   5   7  13      100.05       58.06     13.63 o 
   2   8  13      822.06      790.82     46.22 o 
   3   8  13      143.21      129.50     21.21 o 
   4   8  13       56.97       49.36     11.97 o 
  -2  -3  14      133.95      158.92     30.26 o 
  -1  -3  14      222.25      173.67     24.62 o 
   0  -3  14       13.47       22.43     11.70 o 
   1  -3  14      322.74      327.49     44.52 o 
  -3  -2  14      128.88      155.10     48.72 o 
  -2  -2  14      381.88      407.96     76.99 o 
  -1  -2  14       14.27       21.96     15.20 o 
   0  -2  14      173.61      103.03     42.17 o 
   1  -2  14       12.28       10.96     13.37 o 
   2  -2  14       39.00       -5.11     15.13 o 
   3  -2  14        1.12       19.88     14.49 o 
  -3  -1  14      122.21       98.88     20.72 o 
  -2  -1  14      625.39      624.99     47.34 o 
  -1  -1  14      852.94      949.82     71.70 o 
   0  -1  14       50.82       54.39     19.12 o 
   1  -1  14      285.11      267.00     34.80 o 
   2  -1  14       23.25       19.13     11.95 o 
   3  -1  14       57.55       37.59     18.38 o 
   4  -1  14        3.84       28.86     12.02 o 
  -4   0  14       20.24       24.28     24.81 o 
  -3   0  14       75.94       73.81     14.40 o 
  -2   0  14       50.42       25.90     15.68 o 
  -1   0  14      537.47      553.70     75.85 o 
   0   0  14      119.86      137.00     20.67 o 
   1   0  14      210.54      198.70     28.42 o 
   2   0  14      452.70      403.94     31.34 o 
   3   0  14       29.01       29.42      7.94 o 
   4   0  14        2.38       18.79     11.81 o 
  -3   1  14      286.22      291.00     34.46 o 
  -2   1  14       38.09       35.34     13.98 o 
  -1   1  14      131.17      103.27     25.61 o 
   0   1  14        1.43       20.26      9.26 o 
   1   1  14      361.53      347.47     47.89 o 
   2   1  14      145.59      138.18     18.61 o 
   3   1  14       11.18       14.34     11.60 o 
   4   1  14      114.62       99.23     42.35 o 
   5   1  14       20.82       -6.97     20.01 o 
  -3   2  14      152.67      139.49     30.25 o 
  -2   2  14       10.74       17.26     13.02 o 
  -1   2  14      101.43       91.02     21.77 o 
   0   2  14       36.29       21.52     15.42 o 
   1   2  14        4.05       22.19      7.71 o 
   2   2  14       98.98      107.43     17.62 o 
   3   2  14        7.13        7.81     21.70 o 
   4   2  14      234.47      152.48     60.69 o 
   5   2  14        2.69        3.92     21.72 o 
  -3   3  14        3.37       11.62     20.69 o 
  -2   3  14        0.50       -2.95     18.79 o 
  -1   3  14       36.65       19.41      8.62 o 
   0   3  14      308.71      273.03     46.52 o 
   1   3  14      363.91      325.60     59.64 o 
   2   3  14       59.41       51.93     24.40 o 
   4   3  14        4.80       49.01     25.31 o 
   5   3  14      138.50      147.30     26.42 o 
  -2   4  14        2.36      -15.04     19.45 o 
  -1   4  14      232.38      250.28     22.67 o 
   1   4  14      789.59      724.13     38.52 o 
   2   4  14      629.54      576.11     32.68 o 
   3   4  14     1725.86     1802.52     64.77 o 
   4   4  14       85.40      104.07     24.13 o 
   5   4  14        8.68       33.98     24.42 o 
  -2   5  14       85.75       54.14     16.86 o 
   1   5  14      153.01      107.68     18.44 o 
   2   5  14      265.60      298.09     35.18 o 
   3   5  14        1.88       19.35     30.66 o 
   4   5  14      364.99      396.62     32.87 o 
   5   5  14       19.66       51.42     30.31 o 
   2   6  14       94.26      119.32     19.06 o 
   3   6  14        6.49       34.41     18.71 o 
   4   6  14      147.93      186.48     32.97 o 
   3   7  14       46.76       56.24     19.58 o 
  -1  -1  15        0.98        7.00     15.76 o 
   0  -1  15        1.84       10.99      8.68 o 
   1  -1  15       65.85       80.36     41.93 o 
   2  -1  15      685.00      477.05     68.40 o 
  -2   0  15      393.93      422.66     28.48 o 
  -1   0  15      258.43      197.44     37.63 o 
   0   0  15        9.68        6.06     15.06 o 
   1   0  15      103.75       92.32     17.00 o 
   2   0  15      624.93      628.28     63.67 o 
   3   0  15       42.77       29.09     15.67 o 
  -2   1  15        2.31        7.06      8.51 o 
  -1   1  15      145.55      141.15     20.68 o 
   0   1  15       34.18       14.30     10.87 o 
   1   1  15       16.90        3.85     11.20 o 
   2   1  15      166.70      154.49     25.87 o 
   3   1  15      377.78      297.84     82.29 o 
  -2   2  15       12.09       -1.92     20.59 o 
  -1   2  15      133.57      107.60     24.05 o 
   0   2  15       46.09       27.16     15.52 o 
   1   2  15      388.78      401.28     48.42 o 
   2   2  15      214.02      160.37     49.52 o 
   3   2  15      123.58       75.40     42.33 o 
   4   2  15        1.75        6.62     12.45 o 
  -1   3  15      249.99      140.98     62.85 o 
   0   3  15      424.93      305.84     91.13 o 
   1   3  15       11.15       24.11      9.44 o 
   2   3  15      222.38      176.32     41.79 o 
   4   3  15      532.30      561.79     45.15 o 
   1   4  15        0.51        1.32     17.21 o 
   2   4  15       48.76       66.27     18.94 o 
   3   4  15       51.57       44.99     27.20 o 
   4   4  15      248.98      236.95     32.46 o 
   2   5  15       28.39       24.26     18.01 o 
   3   5  15        0.60       14.36     19.72 o 
                                                 
